# Supplementary material for: N-(3-Chloro-4-fluoro­phen­yl)-2-(naphthalen-1-yl)acetamide
Source: Acta Crystallogr Sect E Struct Rep Online. 2011 Jun 25;67(Pt 7):o1826. doi: 10.1107/S1600536811024597 (PMC3151961; doi:10.1107/S1600536811024597)
Supplement: Supplementary file 2 [file e-67-o1826-Isup2.hkl]

# 
# h,k,l, Fc-squared, Fo-squared, sigma(Fo-squared) and status flag 
# 
data_I
_shelx_title ' YBN-60 in P2(1)/n' 
_shelx_refln_list_code          4 
_shelx_F_calc_maximum      187.13 
_exptl_crystal_F_000       648.00 
_reflns_d_resolution_high  0.7500 
 
loop_ 
 _symmetry_equiv_pos_as_xyz 
 'x, y, z' 
 '-x+1/2, y+1/2, -z+1/2' 
 '-x, -y, -z' 
 'x-1/2, -y-1/2, z-1/2' 
 
_cell_length_a     8.0965 
_cell_length_b    23.3235 
_cell_length_c     8.4043 
_cell_angle_alpha  90.000 
_cell_angle_beta  110.827 
_cell_angle_gamma  90.000 
 
_shelx_F_squared_multiplier     1.000 
 
loop_ 
 _refln_index_h 
 _refln_index_k 
 _refln_index_l 
 _refln_F_squared_calc 
 _refln_F_squared_meas 
 _refln_F_squared_sigma 
 _refln_observed_status 
   2   0   0    17795.10    18402.01    524.89 o 
   4   0   0      880.24      867.57     13.62 o 
   6   0   0      176.18      199.20     11.41 o 
   8   0   0      288.99      269.90     15.47 o 
  10   0   0        2.74        1.66      4.60 o 
   2   1   0    19620.31    20039.48    242.03 o 
   3   1   0      395.60      419.18      5.14 o 
   4   1   0     1229.93     1273.00     12.32 o 
   5   1   0      344.57      354.25      7.29 o 
   6   1   0     1337.82     1349.64     19.92 o 
   7   1   0        4.39        1.84      1.30 o 
   8   1   0       22.80       19.15      3.35 o 
   9   1   0        1.32        0.61      2.05 o 
  10   1   0        1.44       -0.83      1.38 o 
   1   2   0      401.84      393.62      6.26 o 
   2   2   0     9052.90     8941.18     69.59 o 
   3   2   0     1181.27     1186.34     10.02 o 
   4   2   0      209.39      226.24      5.07 o 
   5   2   0       41.39       43.86      2.69 o 
   6   2   0       36.78       47.79      3.33 o 
   7   2   0        0.73        4.76      1.68 o 
   8   2   0       40.85       40.48      4.29 o 
   9   2   0        1.38        0.18      2.30 o 
  10   2   0        1.90        0.69      2.03 o 
   1   3   0      668.63      631.03      3.67 o 
   2   3   0      437.79      473.16      6.51 o 
   3   3   0       73.30       53.91      2.17 o 
   4   3   0       58.93       46.42      2.38 o 
   5   3   0      249.89      269.69      6.37 o 
   6   3   0      254.71      252.33      6.84 o 
   7   3   0       23.01       20.72      2.72 o 
   8   3   0        0.02        0.32      1.81 o 
   9   3   0       46.03       38.41      4.51 o 
  10   3   0        0.16        0.36      1.67 o 
   0   4   0    12592.52    12239.85     36.45 o 
   1   4   0      876.96      892.26      4.78 o 
   2   4   0     1644.33     1680.00     12.91 o 
   3   4   0      271.99      272.14      4.34 o 
   4   4   0     1301.40     1318.90     13.38 o 
   5   4   0      291.74      284.92      6.54 o 
   6   4   0      201.23      198.38      6.14 o 
   7   4   0        3.48        2.89      1.16 o 
   8   4   0      109.74      101.47      6.64 o 
   9   4   0        7.66        5.84      2.16 o 
  10   4   0       18.58       17.22      3.11 o 
   1   5   0      225.51      226.84      2.40 o 
   2   5   0    15030.29    15386.09    101.20 o 
   3   5   0       52.26       40.24      1.53 o 
   4   5   0     1045.15     1107.31     12.43 o 
   5   5   0       34.45       33.38      2.01 o 
   6   5   0        0.01        2.32      2.02 o 
   7   5   0        7.26        8.34      1.49 o 
   8   5   0       68.42       61.26      4.31 o 
   9   5   0       55.76       51.74      4.30 o 
   0   6   0     2975.85     2952.02     12.24 o 
   1   6   0        1.14        0.23      0.37 o 
   2   6   0     1877.03     1971.39      9.54 o 
   3   6   0      101.88       96.45      2.39 o 
   4   6   0     1183.37     1297.31      9.70 o 
   5   6   0       10.63        7.53      0.98 o 
   6   6   0        1.33        1.11      1.55 o 
   7   6   0      108.48      102.24      3.65 o 
   8   6   0        1.02        2.07      1.70 o 
   9   6   0        0.01       -1.76      1.76 o 
   1   7   0      474.81      487.47      4.44 o 
   2   7   0     1660.19     1638.88      8.88 o 
   3   7   0      520.78      526.69      6.63 o 
   4   7   0      352.01      365.23      5.26 o 
   5   7   0       96.78       96.37      2.99 o 
   6   7   0       63.61       61.80      2.65 o 
   7   7   0        3.62        4.01      1.14 o 
   8   7   0       36.24       34.25      2.73 o 
   9   7   0       37.81       47.85      4.37 o 
   0   8   0     1354.32     1384.34      9.76 o 
   1   8   0     1398.03     1507.69     12.57 o 
   2   8   0       36.11       37.30      1.44 o 
   3   8   0       37.30       36.61      1.52 o 
   4   8   0       85.83       88.24      2.65 o 
   5   8   0      195.40      183.50      4.21 o 
   6   8   0        0.93        1.67      0.91 o 
   7   8   0        1.56        0.19      1.12 o 
   8   8   0       93.81      100.76      4.63 o 
   9   8   0       11.98       10.74      2.26 o 
   1   9   0      818.89      784.62     12.38 o 
   2   9   0        9.01        7.92      0.71 o 
   3   9   0      379.36      361.37      5.00 o 
   4   9   0       53.09       57.52      2.18 o 
   5   9   0      417.79      418.72      6.42 o 
   6   9   0       28.74       30.31      1.92 o 
   7   9   0        0.01        0.77      0.83 o 
   8   9   0        1.05        3.12      2.04 o 
   9   9   0       20.38       19.55      2.89 o 
   0  10   0       24.16       19.18      1.41 o 
   1  10   0     2168.58     2163.20     25.46 o 
   2  10   0      105.23       95.68      2.69 o 
   3  10   0      272.20      259.79      4.38 o 
   4  10   0       26.83       31.17      1.71 o 
   5  10   0       17.52       22.16      1.65 o 
   6  10   0      151.96      148.77      4.22 o 
   7  10   0       49.34       52.50      2.80 o 
   8  10   0        4.73        4.16      1.80 o 
   9  10   0        1.51        2.64      1.60 o 
   1  11   0        0.14        2.10      0.77 o 
   2  11   0      205.01      172.61      3.74 o 
   3  11   0       27.66       28.58      1.53 o 
   4  11   0      215.31      206.96      4.34 o 
   5  11   0      308.82      296.13      5.57 o 
   6  11   0        0.39       -0.77      0.92 o 
   7  11   0        0.00        1.61      0.84 o 
   8  11   0        0.97        0.85      1.34 o 
   9  11   0        7.19        5.33      1.78 o 
   0  12   0     1660.65     1534.45     16.86 o 
   1  12   0      237.65      251.31      4.21 o 
   2  12   0        0.18        0.09      0.65 o 
   3  12   0      106.60       91.17      3.06 o 
   4  12   0       26.77       29.99      1.66 o 
   5  12   0       35.04       38.84      2.21 o 
   6  12   0        0.41        0.31      1.18 o 
   7  12   0       59.09       51.31      3.29 o 
   8  12   0        6.77        5.24      2.06 o 
   9  12   0        0.01       -1.75      1.75 o 
   1  13   0      166.00      150.30      3.35 o 
   2  13   0       24.37       19.69      1.70 o 
   3  13   0        1.79        1.01      0.60 o 
   4  13   0       28.31       25.11      1.64 o 
   5  13   0      440.12      434.95      6.99 o 
   6  13   0       86.78       75.35      3.23 o 
   7  13   0       85.64       82.97      4.19 o 
   8  13   0        7.75       10.40      2.10 o 
   9  13   0        5.17        9.86      3.02 o 
   0  14   0      237.74      240.35      5.52 o 
   1  14   0       30.93       42.59      1.72 o 
   2  14   0        2.55        1.72      0.55 o 
   3  14   0       37.25       37.64      2.10 o 
   4  14   0      574.40      572.78      7.67 o 
   5  14   0      230.48      212.56      5.09 o 
   6  14   0        0.00        0.13      1.02 o 
   7  14   0        0.73        0.79      1.05 o 
   8  14   0       15.17       21.45      2.83 o 
   9  14   0        1.15        1.42      1.76 o 
   1  15   0       19.22       19.82      1.32 o 
   2  15   0      981.14      952.36     16.02 o 
   3  15   0      405.17      385.44      6.83 o 
   4  15   0       48.07       48.37      2.65 o 
   5  15   0       43.00       43.09      2.47 o 
   6  15   0       34.45       41.58      2.54 o 
   7  15   0        3.04        1.08      1.23 o 
   8  15   0       27.42       26.26      3.14 o 
   0  16   0       70.30       76.52      3.47 o 
   1  16   0      524.05      520.20      6.32 o 
   2  16   0      173.33      168.44      4.17 o 
   3  16   0       33.54       38.80      2.35 o 
   4  16   0      487.32      466.47      8.05 o 
   5  16   0      149.94      158.79      4.96 o 
   6  16   0        0.72        2.10      1.13 o 
   7  16   0       39.23       43.83      3.20 o 
   8  16   0       18.16       22.97      3.42 o 
   1  17   0       19.82       20.72      1.37 o 
   2  17   0       67.09       64.20      2.69 o 
   3  17   0      357.70      374.05      7.13 o 
   4  17   0      106.35      100.57      3.93 o 
   5  17   0       12.93       15.19      1.80 o 
   6  17   0        3.13        1.94      1.71 o 
   7  17   0       43.83       61.88      4.46 o 
   8  17   0        0.00        1.08      1.82 o 
   0  18   0        0.33        2.44      0.98 o 
   1  18   0      109.95      116.67      3.22 o 
   2  18   0      528.74      512.21      8.38 o 
   3  18   0      528.88      525.77      9.72 o 
   4  18   0      263.60      262.73      6.39 o 
   5  18   0       32.33       23.44      2.34 o 
   6  18   0        0.23        1.92      1.28 o 
   7  18   0        6.03        6.56      1.82 o 
   8  18   0       12.29       16.51      3.23 o 
   1  19   0      632.73      636.30     10.07 o 
   2  19   0     1037.70     1043.87     10.93 o 
   3  19   0      243.07      238.72      6.78 o 
   4  19   0       13.99       22.04      1.98 o 
   5  19   0        0.27        0.52      1.41 o 
   6  19   0      117.56      122.81      6.05 o 
   7  19   0        4.47        3.99      2.62 o 
   0  20   0     2547.32     2572.45     32.96 o 
   1  20   0      621.39      627.96      7.96 o 
   2  20   0      310.04      320.46      6.23 o 
   3  20   0       24.52       23.88      2.05 o 
   4  20   0       20.81       21.84      3.18 o 
   5  20   0       39.85       33.85      3.17 o 
   6  20   0        0.86        5.91      2.10 o 
   7  20   0       44.55       44.98      4.04 o 
   1  21   0      109.35      112.93      3.48 o 
   2  21   0        2.49        5.31      1.56 o 
   3  21   0        1.23       -0.06      1.54 o 
   4  21   0       58.55       62.71      3.90 o 
   5  21   0       78.95       79.89      4.88 o 
   6  21   0      169.05      163.36      7.27 o 
   7  21   0        2.65        5.25      2.21 o 
   0  22   0       35.43       33.83      4.42 o 
   1  22   0       57.51       61.51      2.77 o 
   2  22   0       64.02       52.77      2.79 o 
   3  22   0        1.87        0.31      0.88 o 
   4  22   0       68.13       63.40      4.25 o 
   5  22   0        5.09        4.42      2.03 o 
   6  22   0        3.07        7.43      2.19 o 
   7  22   0        1.03        2.78      2.31 o 
   1  23   0       71.22       72.42      2.99 o 
   2  23   0       48.41       50.45      2.69 o 
   3  23   0       61.65       60.47      2.98 o 
   4  23   0       44.04       44.25      3.73 o 
   5  23   0       14.40       13.94      2.99 o 
   6  23   0       13.12       14.54      3.12 o 
   0  24   0      528.58      508.53     11.55 o 
   1  24   0      282.23      288.96      5.97 o 
   2  24   0      127.45      123.06      4.29 o 
   3  24   0       47.70       44.93      2.74 o 
   4  24   0        9.27       14.68      2.44 o 
   5  24   0       25.55       34.30      3.53 o 
   6  24   0       13.48        9.13      2.38 o 
   1  25   0      107.52      110.32      3.90 o 
   2  25   0       37.18       37.93      3.31 o 
   3  25   0       21.67       28.36      3.30 o 
   4  25   0        4.18        6.39      2.00 o 
   5  25   0       30.89       25.63      3.17 o 
   6  25   0        3.77        2.18      2.16 o 
   0  26   0      271.47      280.20      8.76 o 
   1  26   0       24.44       24.21      2.47 o 
   2  26   0       64.87       72.00      3.98 o 
   3  26   0       54.40       48.54      3.43 o 
   4  26   0        2.07        1.55      1.28 o 
   5  26   0        2.53        3.63      1.34 o 
   1  27   0       44.84       45.63      2.67 o 
   2  27   0       16.52       22.26      2.36 o 
   3  27   0       11.08       12.34      1.93 o 
   4  27   0        0.05        1.58      1.14 o 
   5  27   0        0.32        1.07      1.46 o 
   0  28   0       21.73       19.21      3.05 o 
   1  28   0       37.01       39.81      3.50 o 
   2  28   0        0.07        2.72      1.81 o 
   3  28   0       35.49       34.88      3.03 o 
   4  28   0        1.97        2.79      1.32 o 
   1  29   0        1.14        1.35      1.08 o 
   2  29   0       22.43       17.81      2.25 o 
   3  29   0       10.53       11.32      2.02 o 
   0  30   0        2.14        3.42      1.80 o 
   1  30   0        1.83        1.03      1.13 o 
   2  30   0        0.90       -2.03      2.03 o 
  -9   0   1        4.53        1.29      1.56 o 
  -7   0   1       86.48       86.53      7.73 o 
  -5   0   1      567.87      560.42     15.47 o 
  -3   0   1       91.55       73.64      4.42 o 
   1   0   1      882.23      938.78      6.50 o 
   3   0   1      601.88      547.36      9.11 o 
   5   0   1        1.15        0.74      1.47 o 
   7   0   1       53.05       61.12      7.36 o 
   9   0   1       56.04       51.92      7.73 o 
 -10   1   1        3.83        0.53      1.70 o 
  -9   1   1        0.32       -0.49      1.14 o 
  -8   1   1       12.42       13.17      2.05 o 
  -7   1   1       11.67       10.81      2.39 o 
  -6   1   1      119.39      126.51      5.99 o 
  -5   1   1      192.49      187.97      7.18 o 
  -4   1   1      224.24      208.87      5.99 o 
  -3   1   1      168.49      176.66      4.69 o 
  -2   1   1     3318.82     3694.17     13.74 o 
  -1   1   1     2270.22     2291.40     11.78 o 
   1   1   1      623.88      582.88      3.62 o 
   2   1   1     1416.40     1431.08      9.19 o 
   3   1   1      100.80      136.18      3.26 o 
   4   1   1     2132.89     2127.34     14.59 o 
   5   1   1       34.22       35.71      2.15 o 
   6   1   1      189.75      180.80      5.33 o 
   7   1   1      364.73      355.48      9.42 o 
   8   1   1        2.08        1.23      1.50 o 
   9   1   1        6.33       11.95      2.72 o 
 -10   2   1        0.02       -1.40      1.40 o 
  -9   2   1        1.08       -0.08      1.68 o 
  -8   2   1       72.75       67.10      4.31 o 
  -7   2   1        0.23        0.42      1.64 o 
  -6   2   1       93.39       85.23      4.04 o 
  -5   2   1      123.91      120.52      5.33 o 
  -4   2   1      292.06      326.01      5.02 o 
  -3   2   1      131.68      141.27      2.81 o 
  -2   2   1     3383.36     3342.25     13.65 o 
  -1   2   1     3739.44     3823.79     18.02 o 
   1   2   1      117.21      146.50      1.76 o 
   2   2   1     1559.04     1494.98     11.68 o 
   3   2   1       38.45       38.37      1.41 o 
   4   2   1      915.51      974.67      9.94 o 
   5   2   1       36.72       21.49      1.74 o 
   6   2   1        4.57        6.20      1.55 o 
   7   2   1       11.42       12.84      2.05 o 
   8   2   1        2.67        2.61      2.03 o 
   9   2   1        8.97        5.74      1.84 o 
 -10   3   1       23.78       17.02      2.24 o 
  -9   3   1        2.28       -0.19      1.60 o 
  -8   3   1       26.15       19.67      5.52 o 
  -7   3   1      277.94      281.17      7.93 o 
  -6   3   1        7.91        6.94      1.66 o 
  -5   3   1      223.33      239.04      4.87 o 
  -4   3   1     1104.07     1044.28      8.99 o 
  -3   3   1        1.43        4.51      0.67 o 
  -2   3   1    12329.10    12615.29     80.09 o 
  -1   3   1      179.70      171.93      2.37 o 
   0   3   1     2869.03     2821.00      8.99 o 
   1   3   1      453.17      439.64      2.56 o 
   2   3   1     2246.57     2373.82     14.26 o 
   3   3   1     2040.67     2112.94     15.64 o 
   4   3   1       45.80       49.31      1.91 o 
   5   3   1        2.86        3.30      0.73 o 
   6   3   1       34.07       36.13      2.23 o 
   7   3   1       10.83        7.32      1.64 o 
   8   3   1        0.09        1.21      4.60 o 
   9   3   1        0.00        0.70      2.09 o 
 -10   4   1       36.96       32.43      3.68 o 
  -9   4   1        0.18       -1.63      1.63 o 
  -8   4   1        0.17       -1.50      1.50 o 
  -7   4   1       18.44       18.15      2.26 o 
  -6   4   1        8.57       10.08      1.19 o 
  -5   4   1        0.17        0.26      0.74 o 
  -4   4   1     1391.02     1477.78     10.75 o 
  -3   4   1     1348.45     1406.21     15.20 o 
  -2   4   1    35016.96    35991.68    364.01 o 
  -1   4   1     8034.30     8352.46     54.90 o 
   0   4   1     2698.96     2754.27     12.00 o 
   1   4   1       30.27       25.28      0.77 o 
   2   4   1      196.54      201.52      3.25 o 
   3   4   1       25.02       19.96      1.22 o 
   4   4   1      141.32      155.81      3.66 o 
   5   4   1      242.17      233.35      6.11 o 
   6   4   1        0.06        0.50      0.59 o 
   7   4   1        1.42        0.52      1.24 o 
   8   4   1       10.33        8.75      1.78 o 
   9   4   1        6.33       10.20      4.23 o 
 -10   5   1        1.98        4.31      2.00 o 
  -9   5   1       12.25        9.55      2.61 o 
  -8   5   1      127.73      127.41      6.01 o 
  -7   5   1       72.52       78.16      4.32 o 
  -6   5   1       28.10       30.00      1.98 o 
  -5   5   1       74.87       66.27      2.62 o 
  -4   5   1     7987.91     8215.47     29.16 o 
  -3   5   1      420.01      419.73      4.88 o 
  -2   5   1     9506.59     9760.93     19.29 o 
  -1   5   1        0.03        1.69      0.43 o 
   0   5   1     3103.53     3109.79     22.71 o 
   1   5   1     3580.62     3481.24     12.38 o 
   2   5   1     1750.02     1809.58     11.53 o 
   3   5   1       94.58       91.81      2.62 o 
   4   5   1     2219.61     2264.70     14.15 o 
   5   5   1       18.88       19.11      1.57 o 
   6   5   1       26.96       31.10      2.05 o 
   7   5   1       51.53       51.09      3.60 o 
   8   5   1       78.83       67.55      4.51 o 
   9   5   1        1.49       -0.86      1.46 o 
 -10   6   1       29.23       31.00      3.58 o 
  -9   6   1       23.10       22.45      3.21 o 
  -8   6   1       21.99       21.68      2.75 o 
  -7   6   1        5.03        4.17      1.40 o 
  -6   6   1      296.52      299.92      6.29 o 
  -5   6   1        0.01        0.79      0.62 o 
  -4   6   1     3070.91     3224.61     16.14 o 
  -3   6   1        1.00        3.27      0.67 o 
  -2   6   1     3233.29     3181.07     17.21 o 
  -1   6   1      382.01      379.69      4.94 o 
   0   6   1      682.28      619.88      4.57 o 
   1   6   1      230.71      246.42      2.32 o 
   2   6   1     5315.23     5274.71     16.39 o 
   3   6   1        9.76        8.40      1.02 o 
   4   6   1        1.46        4.70      0.96 o 
   5   6   1       24.79       20.97      1.70 o 
   6   6   1       77.14       80.12      3.94 o 
   7   6   1        1.66        0.22      1.16 o 
   8   6   1       11.00       13.14      2.03 o 
   9   6   1        0.07        1.45      1.47 o 
 -10   7   1        0.16        1.26      1.67 o 
  -9   7   1       41.29       43.88      3.95 o 
  -8   7   1        2.85        1.93      1.22 o 
  -7   7   1        2.08        3.17      0.84 o 
  -6   7   1      600.02      617.60      8.95 o 
  -5   7   1        0.31        1.76      0.77 o 
  -4   7   1        4.53        5.37      1.37 o 
  -3   7   1      450.32      426.18      4.71 o 
  -2   7   1     1620.98     1697.18     16.44 o 
  -1   7   1     1258.19     1230.97     10.90 o 
   0   7   1     2326.33     2242.37      6.62 o 
   1   7   1       51.45       39.11      1.29 o 
   2   7   1      211.70      245.95      4.11 o 
   3   7   1        6.85        8.15      0.85 o 
   4   7   1      190.47      174.26      3.75 o 
   5   7   1       49.76       47.07      2.39 o 
   6   7   1       36.65       35.98      2.36 o 
   7   7   1       42.02       41.97      2.88 o 
   8   7   1       78.79       68.47      4.00 o 
   9   7   1       11.43       14.34      2.53 o 
 -10   8   1       19.53       18.41      3.06 o 
  -9   8   1       46.56       45.43      4.17 o 
  -8   8   1       25.33       28.68      3.14 o 
  -7   8   1        2.24        8.32      1.53 o 
  -6   8   1       42.64       41.54      2.30 o 
  -5   8   1        1.57        2.46      0.72 o 
  -4   8   1     1914.29     1988.50     15.66 o 
  -3   8   1      131.92      108.96      2.55 o 
  -2   8   1        0.21        0.00      0.88 o 
  -1   8   1        0.13        2.01      0.38 o 
   0   8   1     4079.89     4107.56     10.04 o 
   1   8   1     1389.16     1389.16     10.48 o 
   2   8   1     3248.40     3243.79     19.61 o 
   3   8   1       23.81       24.68      1.38 o 
   4   8   1        0.80        0.88      0.59 o 
   5   8   1       90.76       84.35      2.95 o 
   6   8   1        7.82        6.23      1.51 o 
   7   8   1       14.08       12.89      1.74 o 
   8   8   1        3.93        5.84      1.68 o 
   9   8   1        4.72        6.82      3.86 o 
  -9   9   1      100.66       93.59      5.81 o 
  -8   9   1       79.24       87.27      4.31 o 
  -7   9   1      788.69      790.10     11.77 o 
  -6   9   1      345.11      367.34      6.41 o 
  -5   9   1      169.49      171.69      3.98 o 
  -4   9   1     4868.52     4924.47     19.05 o 
  -3   9   1       62.81       64.77      1.99 o 
  -2   9   1      110.77      108.83      2.51 o 
  -1   9   1      120.58      111.08      1.63 o 
   0   9   1     1890.50     1928.80      6.36 o 
   1   9   1      112.17      105.53      2.40 o 
   2   9   1       29.02       34.05      1.54 o 
   3   9   1      107.59       95.29      2.64 o 
   4   9   1       61.12       64.35      2.39 o 
   5   9   1        0.04        0.12      0.64 o 
   6   9   1      101.28       98.36      3.53 o 
   7   9   1        6.13        7.76      1.52 o 
   8   9   1       13.23       14.23      1.90 o 
   9   9   1        1.46        2.61      1.68 o 
  -9  10   1       12.01       16.31      2.75 o 
  -8  10   1       18.63       17.75      2.18 o 
  -7  10   1      138.69      150.21      5.42 o 
  -6  10   1     2712.37     2711.94     23.42 o 
  -5  10   1      159.91      152.06      3.77 o 
  -4  10   1      778.33      783.96      7.78 o 
  -3  10   1      452.44      484.95      6.16 o 
  -2  10   1      145.42      140.97      3.71 o 
  -1  10   1       56.09       59.09      1.53 o 
   0  10   1       46.49       45.93      1.41 o 
   1  10   1      234.24      254.17      3.88 o 
   2  10   1     1619.25     1670.24      9.54 o 
   3  10   1       69.98       77.14      2.49 o 
   4  10   1       48.13       39.02      1.93 o 
   5  10   1       21.96       20.73      1.55 o 
   6  10   1        7.87        4.90      0.90 o 
   7  10   1       19.68       20.48      2.32 o 
   8  10   1       15.91       14.22      2.03 o 
   9  10   1        0.66        2.50      2.45 o 
  -9  11   1        1.65        5.50      1.85 o 
  -8  11   1       67.04       61.72      3.71 o 
  -7  11   1        0.42        5.34      1.81 o 
  -6  11   1        0.04       14.32      2.39 o 
  -5  11   1      962.59      949.13     15.53 o 
  -4  11   1       94.41       84.25      2.74 o 
  -3  11   1      319.54      277.72      4.86 o 
  -2  11   1      540.30      545.47      6.47 o 
  -1  11   1     1134.33     1172.34      6.43 o 
   0  11   1     1181.81     1222.72      7.76 o 
   1  11   1      316.70      307.88      4.54 o 
   2  11   1       20.88       17.91      1.06 o 
   3  11   1      342.07      334.46      5.25 o 
   4  11   1       12.78       15.00      1.32 o 
   5  11   1      119.17      120.70      3.75 o 
   6  11   1       20.66       21.17      1.82 o 
   7  11   1        3.88        5.73      1.35 o 
   8  11   1        0.20        0.96      1.51 o 
   9  11   1        1.52        0.53      2.03 o 
  -9  12   1       12.32       18.56      2.83 o 
  -8  12   1        0.07        1.99      1.22 o 
  -7  12   1      171.71      182.14      5.94 o 
  -6  12   1       10.47       12.82      2.53 o 
  -5  12   1      259.16      267.54      6.16 o 
  -4  12   1       30.38       22.17      1.41 o 
  -3  12   1      126.29      115.52      3.28 o 
  -2  12   1     1164.59     1241.94     18.03 o 
  -1  12   1       47.98       65.57      1.63 o 
   0  12   1     1071.11     1085.73      7.67 o 
   1  12   1      398.18      411.52      5.58 o 
   2  12   1      353.64      330.29      5.03 o 
   3  12   1      288.42      302.02      5.16 o 
   4  12   1       16.77       20.36      1.54 o 
   5  12   1        0.60        0.86      0.83 o 
   6  12   1       24.34       24.24      1.89 o 
   7  12   1       12.83       12.91      1.83 o 
   8  12   1       16.39       12.35      2.65 o 
  -9  13   1        2.73        2.76      2.04 o 
  -8  13   1       48.17       55.57      3.67 o 
  -7  13   1       89.60       89.74      4.35 o 
  -6  13   1      145.23      144.20      5.15 o 
  -5  13   1      286.10      296.42      5.53 o 
  -4  13   1       43.08       46.72      2.31 o 
  -3  13   1        0.02       -0.16      0.54 o 
  -2  13   1      131.89      127.08      2.97 o 
  -1  13   1       15.46       18.78      0.86 o 
   0  13   1     1242.68     1209.28      8.47 o 
   1  13   1       96.36      109.96      2.97 o 
   2  13   1       14.13       23.46      1.44 o 
   3  13   1       40.25       39.43      1.93 o 
   4  13   1      415.37      412.95      6.63 o 
   5  13   1       20.35       24.69      1.79 o 
   6  13   1       45.29       49.73      2.63 o 
   7  13   1       10.24        9.22      1.75 o 
   8  13   1        1.25        1.61      1.67 o 
  -9  14   1        1.75        4.17      1.59 o 
  -8  14   1       24.02       26.14      2.75 o 
  -7  14   1       59.37       56.10      3.48 o 
  -6  14   1      675.48      675.04     11.01 o 
  -5  14   1      643.16      642.72      8.43 o 
  -4  14   1      462.47      433.97      7.06 o 
  -3  14   1       10.93       10.51      0.96 o 
  -2  14   1      667.20      659.48     14.65 o 
  -1  14   1      750.53      715.56      5.39 o 
   0  14   1        0.07        1.18      0.58 o 
   1  14   1      411.08      426.05      6.76 o 
   2  14   1      145.62      147.25      3.61 o 
   3  14   1       19.49       26.51      2.01 o 
   4  14   1      117.33      122.03      3.70 o 
   5  14   1       20.57       17.66      1.57 o 
   6  14   1       38.70       42.95      2.64 o 
   7  14   1       22.42       21.55      2.42 o 
   8  14   1        6.94        6.27      1.78 o 
  -9  15   1        1.09        1.88      1.56 o 
  -8  15   1      163.42      166.24      6.31 o 
  -7  15   1        0.06       -0.36      1.19 o 
  -6  15   1        0.02       -0.15      1.33 o 
  -5  15   1      497.51      502.41      8.30 o 
  -4  15   1      895.73      868.64     10.23 o 
  -3  15   1      645.69      599.50      6.75 o 
  -2  15   1      172.65      165.20      4.15 o 
  -1  15   1      375.88      373.07      5.78 o 
   0  15   1       18.87       22.67      1.29 o 
   1  15   1      152.30      161.05      4.28 o 
   2  15   1       89.16      104.48      3.12 o 
   3  15   1      760.18      729.37      9.68 o 
   4  15   1       46.47       47.02      2.98 o 
   5  15   1        8.59       11.65      1.34 o 
   6  15   1      128.57      123.25      4.28 o 
   7  15   1       27.83       27.42      3.17 o 
   8  15   1       14.44       13.69      2.44 o 
  -8  16   1        0.31        3.88      1.43 o 
  -7  16   1        2.46        2.53      1.33 o 
  -6  16   1        0.33       -0.22      1.94 o 
  -5  16   1       24.40       23.67      2.53 o 
  -4  16   1      323.73      304.59      6.24 o 
  -3  16   1      771.76      776.08      9.54 o 
  -2  16   1      278.63      274.35      5.55 o 
  -1  16   1      338.82      289.40      7.50 o 
   0  16   1        8.74       10.48      1.01 o 
   1  16   1      423.27      436.66      5.82 o 
   2  16   1       65.56       63.61      2.56 o 
   3  16   1       52.38       56.58      2.85 o 
   4  16   1      117.38      109.22      4.09 o 
   5  16   1      143.99      148.99      4.55 o 
   6  16   1       30.32       25.77      2.04 o 
   7  16   1        3.76        0.97      1.70 o 
   8  16   1       22.83       13.37      2.30 o 
  -8  17   1       35.92       33.60      3.22 o 
  -7  17   1       66.02       66.81      4.49 o 
  -6  17   1        2.73        3.16      1.12 o 
  -5  17   1       16.36       18.82      2.40 o 
  -4  17   1       94.41       96.80      4.61 o 
  -3  17   1       17.88       16.34      2.07 o 
  -2  17   1      370.45      339.45      5.74 o 
  -1  17   1        0.48       -0.31      0.50 o 
   0  17   1      393.24      399.49      5.71 o 
   1  17   1      146.08      148.87      3.54 o 
   2  17   1      188.87      198.84      5.19 o 
   3  17   1      383.28      375.02      7.30 o 
   4  17   1       43.22       36.73      2.54 o 
   5  17   1        0.77        1.42      0.96 o 
   6  17   1       60.10       55.34      3.01 o 
   7  17   1        8.14        9.06      2.48 o 
   8  17   1        6.91        6.84      2.17 o 
  -8  18   1        0.13       -0.15      1.70 o 
  -7  18   1        4.02        1.41      1.30 o 
  -6  18   1        0.16        0.52      1.30 o 
  -5  18   1       79.70       74.35      4.32 o 
  -4  18   1       21.83       17.02      1.73 o 
  -3  18   1      100.58       93.71      3.57 o 
  -2  18   1        2.48        4.73      1.00 o 
  -1  18   1       13.60       12.03      1.04 o 
   0  18   1        3.92        5.46      0.88 o 
   1  18   1       34.60       34.01      1.78 o 
   2  18   1      410.78      397.93      7.49 o 
   3  18   1       28.78       30.67      2.55 o 
   4  18   1        3.98        1.93      0.93 o 
   5  18   1        3.24        3.09      1.14 o 
   6  18   1        9.41        6.31      1.56 o 
   7  18   1        0.03       -1.32      1.59 o 
  -8  19   1        0.03        2.76      1.81 o 
  -7  19   1        8.10        5.72      1.72 o 
  -6  19   1        0.80       -0.42      2.68 o 
  -5  19   1       13.69       18.92      2.32 o 
  -4  19   1        0.06        1.55      1.41 o 
  -3  19   1      480.60      465.93      8.06 o 
  -2  19   1       67.76       67.92      2.81 o 
  -1  19   1       19.47       17.69      1.32 o 
   0  19   1       36.95       41.29      2.15 o 
   1  19   1       29.77       30.00      1.76 o 
   2  19   1      169.67      172.30      5.10 o 
   3  19   1       21.67       23.18      2.03 o 
   4  19   1       50.76       45.22      2.90 o 
   5  19   1        3.94        5.51      1.65 o 
   6  19   1        7.66        7.36      1.82 o 
   7  19   1        0.34        3.38      2.20 o 
  -8  20   1        3.06       -0.18      1.56 o 
  -7  20   1        0.70        2.38      1.44 o 
  -6  20   1       35.65       36.46      3.33 o 
  -5  20   1        1.04        0.80      1.41 o 
  -4  20   1      126.87      110.54      5.28 o 
  -3  20   1       23.45       23.75      2.18 o 
  -2  20   1       17.27       13.21      1.35 o 
  -1  20   1       11.68       13.22      1.97 o 
   0  20   1       83.91       79.65      3.11 o 
   1  20   1      171.90      159.73      4.06 o 
   2  20   1       95.63       89.59      3.88 o 
   3  20   1        4.35        5.52      1.74 o 
   4  20   1       32.00       31.94      2.48 o 
   5  20   1        0.85        2.18      1.05 o 
   6  20   1       29.53       37.45      3.57 o 
   7  20   1       30.80       39.80      5.07 o 
  -7  21   1       36.97       37.82      3.73 o 
  -6  21   1       39.09       34.77      4.03 o 
  -5  21   1        3.07       -0.43      1.46 o 
  -4  21   1       62.98       75.06      6.24 o 
  -3  21   1        3.83        2.85      1.14 o 
  -2  21   1       72.31       62.93      3.31 o 
  -1  21   1      140.37      136.34      4.16 o 
   0  21   1       66.06       74.93      3.14 o 
   1  21   1      145.92      149.25      4.10 o 
   2  21   1      100.05      108.63      3.45 o 
   3  21   1       35.69       29.99      4.47 o 
   4  21   1       23.44       27.52      2.46 o 
   5  21   1       41.80       51.08      3.37 o 
   6  21   1       18.72       21.06      3.75 o 
   7  21   1       40.82       60.52      6.11 o 
  -7  22   1        4.87        3.44      1.67 o 
  -6  22   1        1.93        2.26      2.21 o 
  -5  22   1        0.64       -0.51      1.19 o 
  -4  22   1        0.58        1.42      1.28 o 
  -3  22   1        7.76        3.69      0.98 o 
  -2  22   1      296.48      302.38      6.31 o 
  -1  22   1      147.61      163.36      4.27 o 
   0  22   1      561.83      566.21     11.32 o 
   1  22   1      233.59      225.74      5.35 o 
   2  22   1        9.83        5.74      1.15 o 
   3  22   1       11.29       12.31      1.80 o 
   4  22   1      112.09      118.06      5.58 o 
   5  22   1       21.94       27.88      3.17 o 
   6  22   1        1.27        2.97      1.48 o 
  -7  23   1       14.31       14.91      3.12 o 
  -6  23   1        0.72        0.45      2.15 o 
  -5  23   1        1.46        1.37      1.24 o 
  -4  23   1        3.81        2.41      1.38 o 
  -3  23   1        2.84        4.31      1.14 o 
  -2  23   1      134.39      148.30      4.52 o 
  -1  23   1      396.29      396.62      6.78 o 
   0  23   1      137.65      143.50      4.70 o 
   1  23   1       54.09       52.20      2.61 o 
   2  23   1        0.17       -0.90      1.29 o 
   3  23   1       25.15       26.57      2.47 o 
   4  23   1        7.24        9.99      2.18 o 
   5  23   1       46.12       57.03      4.46 o 
   6  23   1       37.26       35.05      3.67 o 
  -6  24   1        1.15        6.14      1.91 o 
  -5  24   1        2.49        4.43      1.55 o 
  -4  24   1       52.04       53.66      4.09 o 
  -3  24   1       24.73       20.28      2.21 o 
  -2  24   1      367.37      393.10      7.60 o 
  -1  24   1        4.22        7.01      1.20 o 
   0  24   1       67.17       70.65      3.60 o 
   1  24   1       54.79       57.61      2.72 o 
   2  24   1        0.59       -0.83      0.83 o 
   3  24   1       11.38       11.39      1.42 o 
   4  24   1       22.91       20.79      2.60 o 
   5  24   1       31.71       34.63      6.26 o 
   6  24   1        1.40        1.25      1.68 o 
  -6  25   1        9.58        5.91      1.64 o 
  -5  25   1        1.05        0.31      1.41 o 
  -4  25   1       22.30       22.49      2.47 o 
  -3  25   1      110.78      115.25      5.03 o 
  -2  25   1        6.12       11.60      1.79 o 
  -1  25   1        2.16        2.71      1.13 o 
   0  25   1        0.85        1.01      0.78 o 
   1  25   1       15.26       15.17      1.99 o 
   2  25   1       54.59       51.06      2.88 o 
   3  25   1       31.68       34.53      2.66 o 
   4  25   1       85.39       90.23      5.66 o 
   5  25   1        0.38       -0.71      1.68 o 
  -5  26   1        9.69        7.73      2.34 o 
  -4  26   1        0.04        1.12      1.27 o 
  -3  26   1        3.50        2.28      1.52 o 
  -2  26   1       27.28       29.10      2.35 o 
  -1  26   1       10.36       14.95      1.63 o 
   0  26   1        7.26        5.15      1.01 o 
   1  26   1       11.89       12.21      1.34 o 
   2  26   1        0.02        1.21      0.96 o 
   3  26   1        7.29        9.84      1.48 o 
   4  26   1        8.17        7.60      2.00 o 
   5  26   1        1.44       -1.04      1.67 o 
  -5  27   1       16.05       11.10      1.97 o 
  -4  27   1       18.81       21.87      2.51 o 
  -3  27   1       18.39       21.54      2.46 o 
  -2  27   1       49.54       58.04      3.59 o 
  -1  27   1       15.03        9.61      1.63 o 
   0  27   1       46.25       49.28      2.68 o 
   1  27   1        7.84        6.26      1.36 o 
   2  27   1       14.31       16.58      2.04 o 
   3  27   1        2.66        3.50      1.12 o 
   4  27   1        5.42        6.03      2.55 o 
  -4  28   1       15.55       18.03      2.55 o 
  -3  28   1       33.66       37.24      3.14 o 
  -2  28   1       57.02       59.61      3.79 o 
  -1  28   1       32.33       29.38      3.17 o 
   0  28   1        2.16        1.59      1.02 o 
   1  28   1        0.59        2.01      1.16 o 
   2  28   1       57.45       70.20      4.29 o 
   3  28   1        1.79        2.41      1.62 o 
  -3  29   1       42.01       41.54      4.17 o 
  -2  29   1       86.90       86.29      5.65 o 
  -1  29   1        1.29        2.21      1.77 o 
   0  29   1        3.80        2.23      1.70 o 
   1  29   1        8.46        9.75      1.49 o 
   2  29   1        0.84        2.69      1.47 o 
   3  29   1       11.41       12.10      2.32 o 
  -2  30   1       12.11       15.37      2.65 o 
  -1  30   1       39.58       44.97      3.99 o 
   0  30   1        1.27        0.28      1.26 o 
   1  30   1       10.91       13.19      1.91 o 
   2  30   1       31.73       27.35      4.06 o 
 -10   0   2        1.98        3.22      1.89 o 
  -8   0   2       10.96       11.92      2.39 o 
  -6   0   2      134.18      128.81      5.71 o 
  -4   0   2     2569.53     2631.34     19.89 o 
  -2   0   2     1728.34     1894.13      8.50 o 
   0   0   2      315.17      302.77      3.63 o 
   2   0   2      122.93      131.60      3.60 o 
   4   0   2      192.44      178.45      3.42 o 
   6   0   2      324.73      328.64     10.54 o 
   8   0   2        2.36        7.36      3.68 o 
 -10   1   2       26.33       27.05      2.83 o 
  -9   1   2       13.20       12.63      1.87 o 
  -8   1   2       49.04       48.47      3.54 o 
  -7   1   2       15.47       17.93      1.76 o 
  -6   1   2       13.75       13.76      1.40 o 
  -5   1   2      134.20      138.66      3.76 o 
  -4   1   2        0.23        1.92      0.62 o 
  -3   1   2        7.55        6.22      0.67 o 
  -2   1   2     2488.51     2500.10     10.14 o 
  -1   1   2       26.06       31.70      1.49 o 
   0   1   2      586.58      562.12      3.90 o 
   1   1   2     1683.74     1675.95      7.45 o 
   2   1   2     1193.81     1188.00      8.64 o 
   3   1   2      178.87      141.43      5.26 o 
   4   1   2       39.43       29.45      1.37 o 
   5   1   2       37.53       40.64      2.44 o 
   6   1   2       40.48       36.11      2.61 o 
   7   1   2        1.08        2.44      1.59 o 
   8   1   2        2.63        2.58      1.68 o 
   9   1   2        2.76        2.50      7.00 o 
 -10   2   2       19.14       20.98      2.49 o 
  -9   2   2        5.55        6.98      1.45 o 
  -8   2   2       22.66       21.51      2.04 o 
  -7   2   2        4.25        3.26      1.16 o 
  -6   2   2        9.93       10.98      1.55 o 
  -5   2   2       66.37       57.87      2.83 o 
  -4   2   2      202.16      196.87      4.60 o 
  -3   2   2      941.68      973.70     10.04 o 
  -2   2   2        0.51        4.01      0.37 o 
  -1   2   2      218.77      213.41      3.34 o 
   0   2   2      143.25      161.40      4.95 o 
   1   2   2        1.46        2.04      0.60 o 
   2   2   2        8.15        4.83      0.47 o 
   3   2   2      697.98      699.83      5.76 o 
   4   2   2       64.83       76.48      2.26 o 
   5   2   2        5.05        6.54      1.22 o 
   6   2   2        3.53        6.03      1.35 o 
   7   2   2       34.42       38.39      3.44 o 
   8   2   2       35.18       32.22      3.60 o 
   9   2   2        0.49        0.84      1.84 o 
 -10   3   2        3.96        8.36      1.95 o 
  -9   3   2        4.51        5.89      1.65 o 
  -8   3   2        2.00        3.67      1.91 o 
  -7   3   2       21.76       23.68      2.40 o 
  -6   3   2      362.89      364.25      8.07 o 
  -5   3   2       25.81       25.93      1.98 o 
  -4   3   2       73.68       93.80      3.17 o 
  -3   3   2        0.02        0.37      0.64 o 
  -2   3   2     2042.97     1952.82      6.96 o 
  -1   3   2      455.89      450.71      5.53 o 
   0   3   2       24.56       28.60      1.06 o 
   1   3   2      588.49      609.93      3.92 o 
   2   3   2       62.74       43.60      1.26 o 
   3   3   2        2.20        1.93      0.49 o 
   4   3   2      107.10      111.91      5.23 o 
   5   3   2       29.02       32.68      2.27 o 
   6   3   2      314.03      300.13      8.15 o 
   7   3   2        3.26        2.10      1.45 o 
   8   3   2        9.92       14.52      2.46 o 
   9   3   2        0.02       -2.08      2.08 o 
 -10   4   2       16.55       16.97      2.36 o 
  -9   4   2       31.39       39.67      3.20 o 
  -8   4   2       98.79      104.32      5.31 o 
  -7   4   2       42.16       39.09      2.93 o 
  -6   4   2        0.01        1.44      0.98 o 
  -5   4   2       68.81       78.60      3.47 o 
  -4   4   2       62.90       39.37      2.10 o 
  -3   4   2       13.47       13.18      1.19 o 
  -2   4   2     1472.44     1501.32      8.21 o 
  -1   4   2        9.25        6.64      1.12 o 
   0   4   2    11393.39    11213.84     92.00 o 
   1   4   2       72.30       74.51      1.50 o 
   2   4   2      190.20      198.96      2.70 o 
   3   4   2        6.76       14.00      1.33 o 
   4   4   2        0.10        8.81      2.14 o 
   5   4   2       21.93       25.80      2.47 o 
   6   4   2       19.34       24.41      2.69 o 
   7   4   2       11.22        8.34      1.73 o 
   8   4   2       71.24       77.11      5.01 o 
   9   4   2        0.26        3.23      2.20 o 
 -10   5   2       29.29       33.29      3.12 o 
  -9   5   2      178.09      188.82      7.72 o 
  -8   5   2       15.33       14.93      2.38 o 
  -7   5   2       11.74       13.17      1.98 o 
  -6   5   2      117.55      127.38      4.88 o 
  -5   5   2      540.55      514.13      8.83 o 
  -4   5   2       11.86       21.07      2.15 o 
  -3   5   2     1096.25     1105.27      9.90 o 
  -2   5   2      406.66      414.29      5.13 o 
  -1   5   2       59.41       58.97      2.59 o 
   0   5   2       11.34       14.09      0.97 o 
   1   5   2        0.15        1.31      0.37 o 
   2   5   2     1236.16     1357.60      7.21 o 
   3   5   2      224.07      240.55      4.17 o 
   4   5   2     1108.65     1166.39     10.18 o 
   5   5   2      462.82      434.19      9.17 o 
   6   5   2      270.32      255.92      7.57 o 
   7   5   2       10.53       10.05      1.76 o 
   8   5   2        2.53        3.79      1.75 o 
   9   5   2        2.22        6.41      2.19 o 
 -10   6   2       38.36       32.86      3.77 o 
  -9   6   2      124.77      136.31      6.72 o 
  -8   6   2      104.76      104.06      5.37 o 
  -7   6   2      235.78      244.39      7.50 o 
  -6   6   2      189.43      203.62      6.16 o 
  -5   6   2      886.93      964.20     12.37 o 
  -4   6   2      116.73      111.56      3.72 o 
  -3   6   2        5.30        5.89      0.59 o 
  -2   6   2      445.18      477.05      4.85 o 
  -1   6   2     5175.15     5140.64     43.39 o 
   0   6   2      292.89      293.39      2.71 o 
   1   6   2     1493.29     1468.10     11.06 o 
   2   6   2      707.38      803.49      6.70 o 
   3   6   2       58.81       41.84      1.82 o 
   4   6   2      136.92      141.32      3.73 o 
   5   6   2       32.69       32.40      2.04 o 
   6   6   2        2.27        3.09      1.51 o 
   7   6   2       20.23       22.21      2.60 o 
   8   6   2       50.56       55.48      4.53 o 
   9   6   2        4.96        6.21      1.86 o 
 -10   7   2        7.30       10.43      2.62 o 
  -9   7   2       43.65       49.85      5.33 o 
  -8   7   2      335.78      337.45      9.56 o 
  -7   7   2      453.72      470.41     13.15 o 
  -6   7   2       89.07       84.73      4.06 o 
  -5   7   2      139.71      141.01      3.62 o 
  -4   7   2     3860.15     4090.97     22.89 o 
  -3   7   2     2831.23     2963.08     20.35 o 
  -2   7   2      230.36      272.12      4.30 o 
  -1   7   2      134.83      139.28      2.06 o 
   0   7   2     1217.22     1320.94      6.65 o 
   1   7   2       39.61       35.43      1.21 o 
   2   7   2       23.09       32.89      1.25 o 
   3   7   2      142.28      129.58      4.26 o 
   4   7   2      189.11      161.65      4.69 o 
   5   7   2       84.84       75.88      3.05 o 
   6   7   2       18.73       14.89      2.72 o 
   7   7   2       76.90       70.92      4.51 o 
   8   7   2       74.68       83.09      4.68 o 
 -10   8   2       39.44       41.07      4.03 o 
  -9   8   2       66.25       60.20      4.07 o 
  -8   8   2       10.14       20.67      3.04 o 
  -7   8   2       75.67       78.59      4.42 o 
  -6   8   2     1279.49     1240.41     19.08 o 
  -5   8   2       84.17       87.86      2.92 o 
  -4   8   2       16.65       22.17      1.81 o 
  -3   8   2     3999.22     4323.46     22.06 o 
  -2   8   2     1234.39     1345.33      7.02 o 
  -1   8   2      749.37      792.42      5.03 o 
   0   8   2       76.03      105.86      1.84 o 
   1   8   2        8.19       10.71      0.65 o 
   2   8   2      279.14      325.57      3.65 o 
   3   8   2      131.66      135.04      3.23 o 
   4   8   2        2.02        2.17      0.95 o 
   5   8   2       30.27       24.92      1.85 o 
   6   8   2      179.02      167.07      6.50 o 
   7   8   2        5.42        5.49      1.59 o 
   8   8   2       36.32       37.62      3.31 o 
 -10   9   2        0.55        2.64      1.59 o 
  -9   9   2      141.64      160.42      6.13 o 
  -8   9   2      309.37      285.84      7.75 o 
  -7   9   2       66.08       68.50      4.27 o 
  -6   9   2      602.64      609.73     11.15 o 
  -5   9   2       32.44       38.11      1.99 o 
  -4   9   2      949.53      937.86     10.60 o 
  -3   9   2        7.85        5.65      0.90 o 
  -2   9   2     1541.55     1573.08      7.89 o 
  -1   9   2     2863.33     3008.33     13.10 o 
   0   9   2     1865.21     2038.13     10.07 o 
   1   9   2     1029.27      966.10      7.60 o 
   2   9   2      318.86      427.86      4.74 o 
   3   9   2        1.26        0.58      0.52 o 
   4   9   2        5.03        5.41      0.97 o 
   5   9   2        7.28        7.02      1.07 o 
   6   9   2        9.09       13.30      1.90 o 
   7   9   2       63.31       52.64      3.48 o 
   8   9   2        2.52        8.31      1.97 o 
 -10  10   2        0.00        2.66      2.02 o 
  -9  10   2       88.11       84.77      4.64 o 
  -8  10   2       11.92        9.50      1.95 o 
  -7  10   2      394.12      402.58      8.52 o 
  -6  10   2       85.30       82.81      3.67 o 
  -5  10   2       93.06       92.69      2.76 o 
  -4  10   2       43.17       40.03      2.34 o 
  -3  10   2      571.69      593.17      5.46 o 
  -2  10   2        2.25        1.97      0.38 o 
  -1  10   2      344.86      363.84      3.55 o 
   0  10   2     3401.46     3427.57     12.44 o 
   1  10   2        0.05        1.61      0.48 o 
   2  10   2        0.58        2.59      0.50 o 
   3  10   2      153.36      135.44      3.42 o 
   4  10   2      179.54      188.55      4.34 o 
   5  10   2       27.78       26.03      1.83 o 
   6  10   2        1.02        3.01      1.33 o 
   7  10   2        2.94        4.54      1.33 o 
   8  10   2       17.06       19.21      2.46 o 
  -9  11   2        0.06        1.49      1.48 o 
  -8  11   2      249.51      218.26      6.89 o 
  -7  11   2      198.09      217.15      6.38 o 
  -6  11   2       65.21       60.53      3.33 o 
  -5  11   2        6.34        5.42      1.04 o 
  -4  11   2       83.16       91.98      2.77 o 
  -3  11   2      102.17      110.33      2.46 o 
  -2  11   2     2502.84     2381.40      9.79 o 
  -1  11   2      495.04      495.72      4.03 o 
   0  11   2     1032.52     1116.42      8.93 o 
   1  11   2      668.70      662.79      5.30 o 
   2  11   2      444.21      397.42      4.95 o 
   3  11   2      129.53      141.27      3.63 o 
   4  11   2      269.95      265.01      5.26 o 
   5  11   2      258.22      265.04      5.60 o 
   6  11   2       42.92       57.23      3.62 o 
   7  11   2        0.92        3.84      1.56 o 
   8  11   2       27.09       26.32      2.79 o 
  -9  12   2       12.28       16.08      2.18 o 
  -8  12   2        7.54       18.45      2.52 o 
  -7  12   2       26.58       31.70      2.60 o 
  -6  12   2     1135.98     1133.88     16.10 o 
  -5  12   2       37.98       31.46      2.99 o 
  -4  12   2        0.06        0.78      0.55 o 
  -3  12   2        0.07        0.77      0.46 o 
  -2  12   2     2797.56     2929.63     16.41 o 
  -1  12   2       25.35       15.59      0.90 o 
   0  12   2       50.12       72.73      3.37 o 
   1  12   2      232.50      250.84      4.44 o 
   2  12   2      281.30      263.37      4.20 o 
   3  12   2       50.97       49.07      2.16 o 
   4  12   2        2.86        5.86      0.93 o 
   5  12   2       65.77       71.12      3.11 o 
   6  12   2      587.19      557.37     10.47 o 
   7  12   2       81.00       81.38      4.34 o 
   8  12   2       35.15       29.27      3.06 o 
  -9  13   2       66.05       59.41      4.03 o 
  -8  13   2      200.40      203.11      6.79 o 
  -7  13   2       47.92       63.49      3.63 o 
  -6  13   2      259.20      254.98      7.12 o 
  -5  13   2      346.72      330.82      8.02 o 
  -4  13   2      282.35      267.91      5.77 o 
  -3  13   2      584.91      607.24      6.71 o 
  -2  13   2        5.80       11.19      0.85 o 
  -1  13   2      842.20      877.36      5.59 o 
   0  13   2      593.09      665.94      5.49 o 
   1  13   2       49.75       43.48      1.64 o 
   2  13   2        1.76        1.37      0.57 o 
   3  13   2       53.57       54.67      2.33 o 
   4  13   2       67.76       58.13      2.52 o 
   5  13   2      337.73      349.09      6.65 o 
   6  13   2        3.33        7.35      1.76 o 
   7  13   2        6.63        6.58      1.74 o 
   8  13   2       35.72       30.51      3.60 o 
  -9  14   2       18.89       22.25      2.72 o 
  -8  14   2      359.00      337.47      8.83 o 
  -7  14   2      157.54      155.81      5.70 o 
  -6  14   2      111.91      101.22      4.88 o 
  -5  14   2       65.22       60.49      4.36 o 
  -4  14   2        0.57        2.32      0.82 o 
  -3  14   2       30.08       31.64      1.50 o 
  -2  14   2       51.63       46.91      1.39 o 
  -1  14   2     1000.63      927.24      8.78 o 
   0  14   2       61.11       60.06      1.56 o 
   1  14   2      713.04      729.48      8.07 o 
   2  14   2       86.20       82.96      2.81 o 
   3  14   2      112.74      113.97      3.43 o 
   4  14   2        0.01        0.32      0.69 o 
   5  14   2       38.58       33.57      2.21 o 
   6  14   2        1.00        2.02      1.81 o 
   7  14   2       12.71       15.18      2.07 o 
   8  14   2       29.70       29.32      3.56 o 
  -9  15   2        1.12        2.72      1.38 o 
  -8  15   2       67.70       61.98      4.09 o 
  -7  15   2        2.57        1.43      1.30 o 
  -6  15   2       34.47       39.40      3.17 o 
  -5  15   2       72.61       74.73      3.17 o 
  -4  15   2       20.52       26.62      1.52 o 
  -3  15   2       13.00       14.83      0.99 o 
  -2  15   2      839.58      846.95      8.24 o 
  -1  15   2       37.18       37.98      1.20 o 
   0  15   2      116.11      131.66      2.46 o 
   1  15   2        0.07        1.15      0.71 o 
   2  15   2        5.71        4.54      0.87 o 
   3  15   2       40.29       35.93      2.32 o 
   4  15   2       55.16       47.73      2.48 o 
   5  15   2      157.24      152.17      4.61 o 
   6  15   2       94.68      103.96      4.69 o 
   7  15   2       10.93        9.38      1.73 o 
  -9  16   2        0.22       -0.14      1.29 o 
  -8  16   2       30.43       40.61      3.75 o 
  -7  16   2       56.48       56.69      4.11 o 
  -6  16   2       41.23       37.97      3.19 o 
  -5  16   2       43.66       33.58      2.75 o 
  -4  16   2       16.03       22.59      2.38 o 
  -3  16   2        8.64        8.30      0.99 o 
  -2  16   2       29.05       32.34      1.47 o 
  -1  16   2        2.92        1.88      0.41 o 
   0  16   2      641.67      612.48      7.29 o 
   1  16   2        9.03        8.86      1.07 o 
   2  16   2      114.57      117.50      3.58 o 
   3  16   2        7.70        8.08      1.27 o 
   4  16   2        6.42        3.65      1.07 o 
   5  16   2        1.31        2.44      1.00 o 
   6  16   2       10.62       10.74      1.68 o 
   7  16   2       20.76       21.69      2.54 o 
  -8  17   2       16.83       16.61      2.62 o 
  -7  17   2        3.95        2.69      2.11 o 
  -6  17   2       11.85       11.26      1.83 o 
  -5  17   2        5.75        5.20      1.84 o 
  -4  17   2      217.75      209.22      6.60 o 
  -3  17   2        0.22        0.80      1.43 o 
  -2  17   2       40.87       41.08      1.69 o 
  -1  17   2      148.81      151.78      3.74 o 
   0  17   2       13.40       14.80      1.33 o 
   1  17   2       26.27       31.05      1.83 o 
   2  17   2      110.14      114.03      3.62 o 
   3  17   2       21.32       13.31      1.52 o 
   4  17   2       45.33       38.82      2.74 o 
   5  17   2        0.56        0.49      0.78 o 
   6  17   2       10.45       10.87      1.91 o 
   7  17   2        2.93        4.64      1.67 o 
  -8  18   2       21.37       21.22      2.81 o 
  -7  18   2       20.20       22.70      2.76 o 
  -6  18   2        2.37        1.36      1.12 o 
  -5  18   2        1.17        2.41      1.86 o 
  -4  18   2      100.46      106.93      4.85 o 
  -3  18   2       36.13       34.63      2.09 o 
  -2  18   2        9.88       11.53      1.08 o 
  -1  18   2        1.55        1.95      0.71 o 
   0  18   2       10.03       10.73      1.10 o 
   1  18   2       24.90       22.53      1.55 o 
   2  18   2       14.72       15.52      1.57 o 
   3  18   2       52.96       54.99      3.12 o 
   4  18   2       56.76       56.85      3.31 o 
   5  18   2        0.44        0.87      1.05 o 
   6  18   2        4.43        3.83      1.28 o 
   7  18   2        3.92        1.70      1.53 o 
  -8  19   2       30.60       34.66      3.68 o 
  -7  19   2       13.34       13.38      2.16 o 
  -6  19   2       29.15       27.67      3.51 o 
  -5  19   2        0.00        0.79      0.98 o 
  -4  19   2        0.28        0.14      1.19 o 
  -3  19   2       85.71       84.74      4.72 o 
  -2  19   2       18.08       19.66      1.44 o 
  -1  19   2       16.06       20.35      1.58 o 
   0  19   2        0.01       -0.76      0.76 o 
   1  19   2       28.58       30.57      2.39 o 
   2  19   2       17.36       17.87      1.63 o 
   3  19   2        0.51        2.90      1.06 o 
   4  19   2        0.97        0.66      1.03 o 
   5  19   2       30.64       29.92      2.60 o 
   6  19   2        0.02       -0.41      1.66 o 
   7  19   2        4.66        9.35      2.19 o 
  -8  20   2        0.29        4.32      1.85 o 
  -7  20   2        1.17        0.85      1.68 o 
  -6  20   2        0.02       -0.31      1.28 o 
  -5  20   2       54.38       60.24      4.09 o 
  -4  20   2      197.38      194.26      6.75 o 
  -3  20   2       15.06       10.75      1.31 o 
  -2  20   2       15.88       13.30      1.24 o 
  -1  20   2      222.64      226.59      5.01 o 
   0  20   2       30.87       31.61      2.03 o 
   1  20   2       24.05       24.85      1.65 o 
   2  20   2        6.20        2.70      1.08 o 
   3  20   2       83.70       86.31      5.58 o 
   4  20   2        5.20        3.77      1.22 o 
   5  20   2       17.22       12.93      1.90 o 
   6  20   2        2.74        3.83      2.20 o 
  -7  21   2       11.68       19.22      2.67 o 
  -6  21   2        1.06        3.61      2.21 o 
  -5  21   2        6.16        7.89      1.83 o 
  -4  21   2       36.11       40.26      3.30 o 
  -3  21   2       50.60       51.17      3.03 o 
  -2  21   2        1.95        1.33      0.69 o 
  -1  21   2        0.02        1.38      0.80 o 
   0  21   2        0.60        2.16      0.90 o 
   1  21   2      139.39      146.75      3.98 o 
   2  21   2        0.89       -0.90      0.96 o 
   3  21   2        7.78        1.97      1.22 o 
   4  21   2       48.45       44.09      3.07 o 
   5  21   2       70.06       74.47      4.20 o 
   6  21   2       18.81       18.74      3.38 o 
  -7  22   2        3.57        4.82      1.74 o 
  -6  22   2        6.75        8.47      2.26 o 
  -5  22   2       20.09       24.57      2.83 o 
  -4  22   2        1.17        2.55      1.19 o 
  -3  22   2        0.32       -1.10      1.49 o 
  -2  22   2       14.14       14.03      1.47 o 
  -1  22   2       47.86       46.32      2.47 o 
   0  22   2      242.33      242.63      5.91 o 
   1  22   2        0.11        0.18      0.77 o 
   2  22   2       10.25        8.56      1.56 o 
   3  22   2       21.80       20.68      3.37 o 
   4  22   2       10.22        9.07      1.69 o 
   5  22   2        5.51        4.54      1.50 o 
   6  22   2        0.08        1.27      1.68 o 
  -7  23   2        0.29        0.94      1.38 o 
  -6  23   2        0.33        1.17      1.38 o 
  -5  23   2        4.18        6.10      1.75 o 
  -4  23   2        5.14        2.98      1.16 o 
  -3  23   2       22.20       18.83      2.04 o 
  -2  23   2       88.08       94.17      3.57 o 
  -1  23   2       13.08       11.74      1.62 o 
   0  23   2        2.30        3.49      1.15 o 
   1  23   2        1.29        0.74      0.99 o 
   2  23   2       91.77       91.25      3.83 o 
   3  23   2        0.08       -0.11      1.80 o 
   4  23   2        6.20        4.63      1.27 o 
   5  23   2        5.80        8.31      1.75 o 
  -6  24   2        3.57        1.72      1.30 o 
  -5  24   2        5.39        5.64      1.67 o 
  -4  24   2       15.76       16.92      2.11 o 
  -3  24   2        9.96        7.46      2.10 o 
  -2  24   2        0.01        3.32      1.24 o 
  -1  24   2        3.63        4.10      1.65 o 
   0  24   2      104.82      106.65      4.11 o 
   1  24   2        0.03       -0.42      0.85 o 
   2  24   2        2.54        2.80      1.18 o 
   3  24   2        7.37       10.76      2.36 o 
   4  24   2        1.98        3.45      1.41 o 
   5  24   2       22.23       22.20      2.93 o 
  -6  25   2        0.10       -0.97      2.21 o 
  -5  25   2        2.11        3.20      1.68 o 
  -4  25   2       17.13       24.11      3.04 o 
  -3  25   2       19.27       27.54      3.04 o 
  -2  25   2       20.23       24.17      2.96 o 
  -1  25   2        0.56        2.51      1.46 o 
   0  25   2        9.27        8.94      1.61 o 
   1  25   2       10.46       10.58      1.54 o 
   2  25   2       12.34       14.77      1.75 o 
   3  25   2       60.42       66.07      4.00 o 
   4  25   2       45.05       50.41      4.95 o 
   5  25   2       14.92       21.34      3.51 o 
  -5  26   2       30.42       40.22      4.06 o 
  -4  26   2       71.06       77.63      5.23 o 
  -3  26   2       15.68       17.98      2.72 o 
  -2  26   2       46.13       40.53      3.71 o 
  -1  26   2       62.77       63.34      5.47 o 
   0  26   2       23.80       20.77      2.23 o 
   1  26   2        7.32        7.51      1.68 o 
   2  26   2       15.53       19.15      2.02 o 
   3  26   2        0.32        0.23      1.54 o 
   4  26   2        3.50        7.04      1.73 o 
  -5  27   2       20.28       26.99      3.44 o 
  -4  27   2       50.21       49.61      4.37 o 
  -3  27   2       67.04       71.23      5.09 o 
  -2  27   2       30.19       32.49      3.45 o 
  -1  27   2        2.67        3.63      1.77 o 
   0  27   2        1.61       -1.22      1.22 o 
   1  27   2        0.83        1.58      1.24 o 
   2  27   2        1.39        1.80      1.33 o 
   3  27   2        0.04        0.79      1.14 o 
  -4  28   2       25.73       25.96      3.51 o 
  -3  28   2        1.17        2.95      1.82 o 
  -2  28   2       11.71       11.48      2.32 o 
  -1  28   2        2.52        1.90      1.68 o 
   0  28   2        0.00        0.13      1.77 o 
   1  28   2        7.49        6.45      1.48 o 
   2  28   2       42.90       44.87      3.54 o 
   3  28   2        0.80        2.54      1.39 o 
  -3  29   2       11.16       14.60      2.54 o 
  -2  29   2        3.17        4.55      1.64 o 
  -1  29   2        0.98        0.50      1.55 o 
   0  29   2       31.80       35.77      3.74 o 
   1  29   2       12.24       16.64      2.06 o 
   2  29   2       38.76       42.92      3.46 o 
  -2  30   2        1.28        4.60      2.60 o 
  -1  30   2        0.08        2.13      1.55 o 
   0  30   2       68.49       79.31      5.37 o 
   1  30   2       15.40       16.79      2.76 o 
  -9   0   3       67.15       63.94      5.45 o 
  -7   0   3      351.76      368.71     26.88 o 
  -5   0   3      561.17      592.29     10.52 o 
  -3   0   3     1779.89     1725.60     11.01 o 
  -1   0   3       25.54       31.14      1.46 o 
   1   0   3     1412.54     1381.73     12.11 o 
   3   0   3        0.08        2.07      1.85 o 
   5   0   3       18.16       22.77      2.72 o 
   7   0   3        3.98        4.42      2.08 o 
 -10   1   3       19.16       20.28      2.60 o 
  -9   1   3       32.32       34.79      2.90 o 
  -8   1   3       26.18       30.51      2.56 o 
  -7   1   3      800.58      823.26     10.92 o 
  -6   1   3      120.20      127.50      3.50 o 
  -5   1   3      429.24      416.94      5.58 o 
  -4   1   3      988.43      948.46      8.24 o 
  -3   1   3      180.22      185.78      3.10 o 
  -2   1   3      160.55      164.52      2.67 o 
  -1   1   3       17.56       28.04      0.94 o 
   0   1   3     1233.32     1242.89      6.42 o 
   1   1   3      123.82      155.13      2.64 o 
   2   1   3       38.40       34.99      1.70 o 
   3   1   3      597.70      601.52      6.65 o 
   4   1   3        4.93        3.36      0.96 o 
   5   1   3       68.59       51.46      3.24 o 
   6   1   3      113.77      114.88      4.74 o 
   7   1   3       23.35       25.35      2.73 o 
   8   1   3       28.49       24.28      3.11 o 
 -10   2   3        1.67        2.97      1.60 o 
  -9   2   3      130.90      126.07      4.58 o 
  -8   2   3      160.01      161.87      5.33 o 
  -7   2   3       71.23       77.95      3.45 o 
  -6   2   3       45.29       43.43      2.33 o 
  -5   2   3        2.96        5.38      1.28 o 
  -4   2   3       91.08      113.39      2.54 o 
  -3   2   3      944.64     1001.40      5.18 o 
  -2   2   3      883.62      896.91     10.08 o 
  -1   2   3     1760.02     1788.63      8.45 o 
   0   2   3     2308.30     2388.22     10.32 o 
   1   2   3     1781.93     1833.78     12.35 o 
   2   2   3     2283.78     2223.73     15.09 o 
   3   2   3       69.98       63.07      2.46 o 
   4   2   3        0.07        1.10      0.87 o 
   5   2   3       58.04       53.43      3.03 o 
   6   2   3       12.13       14.22      1.78 o 
   7   2   3       45.99       42.55      3.66 o 
   8   2   3       63.95       65.67      4.89 o 
 -10   3   3       68.91       67.72      4.24 o 
  -9   3   3        0.15        1.18      1.49 o 
  -8   3   3       19.46       17.73      1.93 o 
  -7   3   3       67.65       77.02      3.35 o 
  -6   3   3      591.63      609.71      8.51 o 
  -5   3   3      327.09      366.07      5.87 o 
  -4   3   3        3.26        5.20      0.65 o 
  -3   3   3      865.58      940.97      4.83 o 
  -2   3   3     1072.63     1092.21     11.27 o 
  -1   3   3       70.39       65.78      2.44 o 
   0   3   3       55.59       52.67      1.92 o 
   1   3   3      171.15      194.81      2.81 o 
   2   3   3      854.37      911.63      8.59 o 
   3   3   3       53.74       55.20      2.26 o 
   4   3   3      318.94      300.26      6.34 o 
   5   3   3      222.18      219.40      6.02 o 
   6   3   3       10.54       10.00      1.84 o 
   7   3   3      118.37      135.86      6.42 o 
   8   3   3        0.03        4.01      1.82 o 
 -10   4   3        4.03        3.64      1.60 o 
  -9   4   3        0.10       -1.14      1.14 o 
  -8   4   3       49.91       51.30      3.05 o 
  -7   4   3       54.99       57.09      2.91 o 
  -6   4   3       40.19       44.33      2.39 o 
  -5   4   3     1605.49     1676.99     12.50 o 
  -4   4   3      134.65      148.26      3.16 o 
  -3   4   3      120.08      152.56      2.44 o 
  -2   4   3       32.92       39.33      1.86 o 
  -1   4   3        7.82        4.50      0.51 o 
   0   4   3      160.96      139.78      2.12 o 
   1   4   3      366.94      387.13      4.02 o 
   2   4   3     1271.25     1298.56      9.55 o 
   3   4   3       50.83       53.77      2.51 o 
   4   4   3        0.02        1.06      1.05 o 
   5   4   3      126.99      120.53      4.41 o 
   6   4   3       20.82       25.78      2.71 o 
   7   4   3      104.23      107.94      5.79 o 
   8   4   3       48.55       58.03      4.73 o 
 -10   5   3        1.35       -1.34      1.34 o 
  -9   5   3       30.22       34.42      2.84 o 
  -8   5   3        0.91        1.87      1.19 o 
  -7   5   3       71.67       69.82      3.18 o 
  -6   5   3       11.99       11.35      1.27 o 
  -5   5   3      293.12      279.63      5.08 o 
  -4   5   3       85.87      120.08      2.66 o 
  -3   5   3      542.81      637.38      4.91 o 
  -2   5   3       28.70       28.27      1.15 o 
  -1   5   3      733.13      720.63      5.65 o 
   0   5   3     3350.50     3395.26     12.97 o 
   1   5   3      128.67      140.52      2.20 o 
   2   5   3       17.12       22.93      1.45 o 
   3   5   3        0.25       -0.20      0.72 o 
   4   5   3       94.02       99.07      3.76 o 
   5   5   3       49.75       36.89      2.46 o 
   6   5   3      186.75      181.91      6.80 o 
   7   5   3        2.01        2.78      1.83 o 
   8   5   3      128.25      124.56      6.72 o 
 -10   6   3       13.54        9.87      2.53 o 
  -9   6   3       34.95       37.85      3.53 o 
  -8   6   3        0.19       -0.78      1.17 o 
  -7   6   3       32.60       31.36      2.76 o 
  -6   6   3      178.91      155.34      5.37 o 
  -5   6   3       12.15       12.49      1.41 o 
  -4   6   3     1020.26     1041.01     11.59 o 
  -3   6   3        5.15        4.06      0.59 o 
  -2   6   3       18.65       42.12      1.15 o 
  -1   6   3      596.15      627.30      4.84 o 
   0   6   3      155.43      164.23      2.73 o 
   1   6   3      154.54      185.99      3.16 o 
   2   6   3     2785.58     2824.47     20.75 o 
   3   6   3       24.71       32.32      1.75 o 
   4   6   3       17.85       17.25      1.76 o 
   5   6   3       49.15       50.47      3.39 o 
   6   6   3       11.27       11.53      2.54 o 
   7   6   3        8.81        8.73      2.20 o 
   8   6   3       21.91       25.39      4.29 o 
 -10   7   3       34.08       31.29      3.60 o 
  -9   7   3       17.12       17.34      2.53 o 
  -8   7   3       62.47       53.98      3.88 o 
  -7   7   3       34.05       37.42      3.03 o 
  -6   7   3        0.20        0.41      0.94 o 
  -5   7   3        0.08        2.03      0.91 o 
  -4   7   3       52.55       69.26      2.87 o 
  -3   7   3       12.15        8.85      0.89 o 
  -2   7   3      227.43      260.32      3.77 o 
  -1   7   3      649.15      584.09      4.80 o 
   0   7   3      778.40      770.51     10.98 o 
   1   7   3       43.78       45.10      1.62 o 
   2   7   3      353.26      381.10      6.01 o 
   3   7   3     2375.89     2381.91     16.55 o 
   4   7   3       38.33       42.26      2.42 o 
   5   7   3       41.53       39.37      3.03 o 
   6   7   3       30.19       31.93      2.98 o 
   7   7   3       17.46       19.02      3.25 o 
   8   7   3       26.99       32.68      3.68 o 
 -10   8   3        2.58        5.42      1.59 o 
  -9   8   3       41.10       45.62      3.89 o 
  -8   8   3       39.01       40.61      3.45 o 
  -7   8   3        3.80        2.03      1.05 o 
  -6   8   3       34.54       36.74      2.75 o 
  -5   8   3      303.89      329.17      7.24 o 
  -4   8   3      211.36      242.04      4.79 o 
  -3   8   3       74.87       58.23      2.13 o 
  -2   8   3     2259.54     2362.31     11.06 o 
  -1   8   3      884.45      903.77      5.81 o 
   0   8   3      562.01      584.69      9.54 o 
   1   8   3      772.37      772.83     16.27 o 
   2   8   3        6.52       11.95      0.93 o 
   3   8   3       11.37       17.66      1.87 o 
   4   8   3      420.05      418.07     11.25 o 
   5   8   3      240.93      240.66      9.24 o 
   6   8   3       42.67       47.28      5.71 o 
   7   8   3       19.16       17.05      2.69 o 
   8   8   3        0.01        5.20      2.02 o 
 -10   9   3        7.18        9.17      1.98 o 
  -9   9   3        0.34        2.65      2.06 o 
  -8   9   3        6.09       10.79      2.05 o 
  -7   9   3        9.81       12.25      1.83 o 
  -6   9   3        1.95        1.10      0.98 o 
  -5   9   3      192.28      200.69      5.72 o 
  -4   9   3      220.11      198.26      5.02 o 
  -3   9   3     1318.82     1417.16     10.31 o 
  -2   9   3      353.13      403.33      4.38 o 
  -1   9   3       21.82       29.33      0.95 o 
   0   9   3        8.96        2.64      0.52 o 
   1   9   3      379.51      401.37      4.40 o 
   2   9   3      239.03      244.62      3.25 o 
   3   9   3       62.86       68.77      3.61 o 
   4   9   3     1142.79     1098.11     20.46 o 
   5   9   3       65.83       66.85      4.95 o 
   6   9   3       71.58       64.63      3.86 o 
   7   9   3        0.02        0.33      1.19 o 
   8   9   3       88.77       92.44      5.15 o 
 -10  10   3        8.56       13.75      2.21 o 
  -9  10   3        2.07        0.48      1.12 o 
  -8  10   3        2.36        2.08      1.34 o 
  -7  10   3       18.17       24.89      2.46 o 
  -6  10   3        1.16       -0.65      1.12 o 
  -5  10   3       43.97       43.29      2.62 o 
  -4  10   3        1.62        3.12      1.00 o 
  -3  10   3        6.04        4.41      0.58 o 
  -2  10   3       21.56        6.41      0.59 o 
  -1  10   3       32.60       47.28      1.36 o 
   0  10   3      723.02      785.04      8.47 o 
   1  10   3        0.52        0.57      0.33 o 
   2  10   3      333.03      321.56      4.96 o 
   3  10   3       22.20       20.63      1.43 o 
   4  10   3        0.80        6.52      1.38 o 
   5  10   3        5.28        5.72      1.44 o 
   6  10   3      384.79      385.75      9.01 o 
   7  10   3       27.99       22.49      2.52 o 
   8  10   3        2.15        5.44      1.75 o 
 -10  11   3       17.50       17.25      2.39 o 
  -9  11   3        2.70        1.63      1.22 o 
  -8  11   3        2.50        7.50      1.59 o 
  -7  11   3       18.35       20.72      2.11 o 
  -6  11   3       13.49        8.47      1.10 o 
  -5  11   3      267.57      292.38      6.02 o 
  -4  11   3      110.55      126.08      3.56 o 
  -3  11   3      187.38      171.82      4.84 o 
  -2  11   3       47.89       50.57      1.53 o 
  -1  11   3      316.18      304.12      3.63 o 
   0  11   3        0.02        0.42      0.37 o 
   1  11   3       15.64       14.79      0.82 o 
   2  11   3        0.16        0.38      0.41 o 
   3  11   3       60.27       50.52      2.28 o 
   4  11   3      450.87      430.35      6.85 o 
   5  11   3       73.50       77.05      3.86 o 
   6  11   3      199.66      195.29      6.42 o 
   7  11   3        7.04        8.74      1.71 o 
   8  11   3        2.00        2.01      1.51 o 
  -9  12   3       39.55       43.59      3.31 o 
  -8  12   3      125.02      108.39      6.06 o 
  -7  12   3        5.21        0.99      1.07 o 
  -6  12   3        0.70       -1.17      1.17 o 
  -5  12   3       10.68       10.44      1.24 o 
  -4  12   3      145.11      153.54      4.03 o 
  -3  12   3      377.98      368.94      5.08 o 
  -2  12   3      405.70      413.03      4.04 o 
  -1  12   3       16.44       19.92      1.37 o 
   0  12   3      107.33       90.71      2.81 o 
   1  12   3      333.42      305.02      4.47 o 
   2  12   3      117.24      110.67      2.54 o 
   3  12   3       13.69       12.58      1.21 o 
   4  12   3      109.65       91.69      3.35 o 
   5  12   3       32.45       32.08      2.47 o 
   6  12   3        0.22        4.03      1.52 o 
   7  12   3        1.52        3.32      1.65 o 
  -9  13   3        7.99        7.34      1.80 o 
  -8  13   3      111.79       83.86      4.41 o 
  -7  13   3        0.01        0.29      1.58 o 
  -6  13   3       48.11       39.71      2.50 o 
  -5  13   3       92.95      100.08      3.63 o 
  -4  13   3      181.98      185.64      4.07 o 
  -3  13   3        1.00        1.36      0.58 o 
  -2  13   3      453.62      480.20      4.55 o 
  -1  13   3       61.00       67.83      2.11 o 
   0  13   3       17.49        9.52      1.54 o 
   1  13   3      208.23      209.72      3.47 o 
   2  13   3        7.67        5.63      0.78 o 
   3  13   3        6.94        8.61      1.20 o 
   4  13   3        8.93        6.04      1.00 o 
   5  13   3        1.07        2.42      1.22 o 
   6  13   3        0.99        4.64      1.48 o 
   7  13   3        4.67        4.12      1.54 o 
  -9  14   3        0.13        1.78      1.44 o 
  -8  14   3        4.25        5.61      1.83 o 
  -7  14   3        7.45        5.64      2.18 o 
  -6  14   3       37.13       38.93      2.46 o 
  -5  14   3        0.04       -0.24      0.73 o 
  -4  14   3       61.05       60.84      2.38 o 
  -3  14   3       19.22       17.16      1.19 o 
  -2  14   3      560.88      575.38      5.07 o 
  -1  14   3        5.78        6.79      0.58 o 
   0  14   3      269.90      301.97      4.25 o 
   1  14   3      671.70      661.22      6.18 o 
   2  14   3      187.29      153.29      5.66 o 
   3  14   3       94.37       88.21      3.18 o 
   4  14   3       15.17       12.76      1.43 o 
   5  14   3       30.25       28.46      2.43 o 
   6  14   3       24.19       21.35      2.25 o 
   7  14   3        0.26        0.53      1.33 o 
  -9  15   3        2.08        3.44      2.31 o 
  -8  15   3        5.58        6.82      1.78 o 
  -7  15   3        8.12        6.89      1.55 o 
  -6  15   3       15.57       14.34      1.69 o 
  -5  15   3       47.41       56.98      2.90 o 
  -4  15   3      499.08      498.64     11.19 o 
  -3  15   3      237.16      229.73      4.19 o 
  -2  15   3      579.06      587.66      5.27 o 
  -1  15   3      256.35      252.74      3.45 o 
   0  15   3        0.12        0.09      0.39 o 
   1  15   3      113.90      110.20      2.56 o 
   2  15   3        3.64        3.20      0.78 o 
   3  15   3       75.15       71.56      2.87 o 
   4  15   3        1.56        1.20      0.85 o 
   5  15   3        1.73        1.80      1.14 o 
   6  15   3       11.45        7.18      1.59 o 
   7  15   3       15.48       19.37      2.39 o 
  -9  16   3        0.00        2.72      1.52 o 
  -8  16   3       44.22       33.48      3.40 o 
  -7  16   3       22.00       23.42      3.33 o 
  -6  16   3        9.52        9.86      1.83 o 
  -5  16   3      127.36      118.90      5.04 o 
  -4  16   3      353.09      320.35      6.50 o 
  -3  16   3        0.08        1.13      0.55 o 
  -2  16   3      216.79      214.62      3.64 o 
  -1  16   3        0.04        0.17      0.44 o 
   0  16   3        0.02        0.55      0.43 o 
   1  16   3       92.56       92.92      3.13 o 
   2  16   3       14.96       20.66      1.63 o 
   3  16   3       26.10       28.29      2.24 o 
   4  16   3      172.29      152.19      4.89 o 
   5  16   3       15.37       14.90      1.90 o 
   6  16   3       27.86       25.65      2.52 o 
   7  16   3        0.00        4.09      1.67 o 
  -9  17   3        0.37        3.08      2.55 o 
  -8  17   3        5.81        1.80      1.52 o 
  -7  17   3       50.60       53.78      3.94 o 
  -6  17   3      169.17      155.55      6.26 o 
  -5  17   3        0.66        0.38      1.02 o 
  -4  17   3        3.99        7.97      1.38 o 
  -3  17   3        0.89        0.83      0.75 o 
  -2  17   3        7.99        7.12      0.88 o 
  -1  17   3        9.92        9.91      0.87 o 
   0  17   3      242.89      225.73      4.39 o 
   1  17   3        4.06        3.60      0.80 o 
   2  17   3      186.53      136.82      6.57 o 
   3  17   3       28.68       29.99      2.47 o 
   4  17   3      403.37      392.75      7.50 o 
   5  17   3        5.78        7.02      1.60 o 
   6  17   3        1.64        2.54      1.10 o 
  -8  18   3       14.82       23.08      3.65 o 
  -7  18   3        7.19        3.99      1.68 o 
  -6  18   3        5.40       10.32      2.04 o 
  -5  18   3        0.02        0.90      0.96 o 
  -4  18   3      160.23      143.01      7.23 o 
  -3  18   3       82.24       83.58      3.43 o 
  -2  18   3      164.95      147.88      3.72 o 
  -1  18   3      250.53      250.55      4.85 o 
   0  18   3        3.41        5.79      1.06 o 
   1  18   3       17.68       17.29      1.33 o 
   2  18   3      203.67      190.96      4.90 o 
   3  18   3       11.83        9.98      1.81 o 
   4  18   3        0.24        4.94      1.52 o 
   5  18   3        5.66        2.84      1.12 o 
   6  18   3        8.32        8.42      1.81 o 
  -8  19   3        3.76        4.95      1.98 o 
  -7  19   3        8.71       20.02      2.75 o 
  -6  19   3        8.01        8.25      1.89 o 
  -5  19   3       14.21       17.29      2.23 o 
  -4  19   3        6.67       11.53      2.03 o 
  -3  19   3        0.90        0.27      0.90 o 
  -2  19   3        2.02        1.74      1.00 o 
  -1  19   3       58.39       58.61      3.10 o 
   0  19   3       82.80       76.92      3.46 o 
   1  19   3        2.10        2.38      0.98 o 
   2  19   3        8.74        6.16      1.28 o 
   3  19   3      197.54      188.14      5.87 o 
   4  19   3       24.45       22.79      2.18 o 
   5  19   3        0.37        2.52      1.92 o 
   6  19   3       19.61       19.11      2.80 o 
  -8  20   3       11.81       12.89      3.12 o 
  -7  20   3       21.59       30.83      3.45 o 
  -6  20   3      107.96      119.42      5.83 o 
  -5  20   3        1.41        4.64      1.52 o 
  -4  20   3       34.90       30.16      2.72 o 
  -3  20   3        4.58        0.33      1.21 o 
  -2  20   3        1.08        1.33      0.98 o 
  -1  20   3        2.40        2.78      0.91 o 
   0  20   3       23.18       23.19      2.09 o 
   1  20   3       67.56       65.17      3.45 o 
   2  20   3       38.16       32.37      2.22 o 
   3  20   3        0.64        0.68      1.28 o 
   4  20   3        7.20        4.43      1.27 o 
   5  20   3        5.13        5.14      1.56 o 
   6  20   3       11.71       16.10      2.80 o 
  -7  21   3       14.79       21.29      3.88 o 
  -6  21   3       18.77       19.07      5.52 o 
  -5  21   3        0.01        1.51      1.66 o 
  -4  21   3       21.52       26.80      4.53 o 
  -3  21   3        0.62       -1.38      1.38 o 
  -2  21   3        3.42        1.86      1.31 o 
  -1  21   3      112.56       99.22      4.11 o 
   0  21   3        1.76       -0.58      1.28 o 
   1  21   3        0.00        1.70      1.05 o 
   2  21   3       21.24       19.51      2.17 o 
   3  21   3        7.37        5.54      2.02 o 
   4  21   3        0.08        0.84      1.15 o 
   5  21   3        0.89        3.09      1.76 o 
  -7  22   3       17.91       25.69      4.03 o 
  -6  22   3        2.81        2.92      2.03 o 
  -5  22   3       57.29       59.36      5.45 o 
  -4  22   3        3.86        3.49      2.04 o 
  -3  22   3        4.50        5.71      1.82 o 
  -2  22   3        4.44        0.92      1.30 o 
  -1  22   3      119.97      116.55      4.53 o 
   0  22   3       34.53       28.45      2.44 o 
   1  22   3       58.58       59.33      3.05 o 
   2  22   3       15.80       12.47      2.02 o 
   3  22   3        1.78       -0.23      1.45 o 
   4  22   3        0.00        0.85      1.33 o 
   5  22   3       14.53       14.37      3.04 o 
  -7  23   3       24.58       34.60      4.66 o 
  -6  23   3        1.97        1.64      2.95 o 
  -5  23   3        5.61       -0.68      1.56 o 
  -4  23   3       18.25       16.96      3.81 o 
  -3  23   3       10.10       14.58      2.24 o 
  -2  23   3        0.96       -1.41      1.41 o 
  -1  23   3       13.07       16.18      2.99 o 
   0  23   3       24.13       27.78      2.46 o 
   1  23   3       60.64       49.76      2.94 o 
   2  23   3        0.07        0.64      1.03 o 
   3  23   3        8.22        8.84      2.66 o 
   4  23   3        5.38        3.99      1.26 o 
   5  23   3       44.04       42.82      4.11 o 
  -6  24   3       30.59       30.04      4.43 o 
  -5  24   3       23.85       27.59      3.15 o 
  -4  24   3        6.71        2.64      1.38 o 
  -3  24   3        1.51        1.96      1.19 o 
  -2  24   3       11.28       11.14      1.98 o 
  -1  24   3      146.59      134.39      7.94 o 
   0  24   3        4.88        7.72      1.51 o 
   1  24   3       16.29       13.50      1.93 o 
   2  24   3       22.73       25.64      2.25 o 
   3  24   3        0.75        3.52      2.30 o 
   4  24   3        0.11       -0.46      1.33 o 
  -6  25   3        6.46        1.41      2.20 o 
  -5  25   3        0.23        1.11      1.65 o 
  -4  25   3       14.72       15.95      3.01 o 
  -3  25   3        0.01        0.94      1.43 o 
  -2  25   3        1.85        1.74      1.34 o 
  -1  25   3       14.42       13.65      2.83 o 
   0  25   3       22.30       23.70      2.34 o 
   1  25   3       65.26       72.83      4.09 o 
   2  25   3        6.42        7.84      1.54 o 
   3  25   3       51.70       56.63      4.45 o 
   4  25   3        5.47        5.52      1.76 o 
  -5  26   3        0.01        1.64      1.46 o 
  -4  26   3        0.68        2.43      1.73 o 
  -3  26   3        6.61        9.06      2.05 o 
  -2  26   3        0.78        0.29      2.39 o 
  -1  26   3        6.57        5.18      4.05 o 
   0  26   3        5.26        4.69      1.53 o 
   1  26   3      165.18      168.64      6.43 o 
   2  26   3        7.04       10.77      1.74 o 
   3  26   3       13.39       20.25      2.55 o 
  -5  27   3        0.01       -1.50      1.99 o 
  -4  27   3        0.00        0.66      1.55 o 
  -3  27   3        5.26        4.84      2.68 o 
  -2  27   3        3.77        7.42      2.19 o 
  -1  27   3        2.70        2.38      1.44 o 
   0  27   3        5.19        7.73      1.91 o 
   1  27   3        1.87        4.71      1.52 o 
   2  27   3        2.30        3.85      1.50 o 
   3  27   3      109.06      128.00      5.97 o 
  -4  28   3        0.16        3.90      2.20 o 
  -3  28   3        0.69        1.25      1.34 o 
  -2  28   3       32.22       37.94      3.89 o 
  -1  28   3        9.69        8.07      2.00 o 
   0  28   3        7.35        8.51      2.05 o 
   1  28   3       14.48       17.98      2.75 o 
   2  28   3        1.36        2.28      1.52 o 
  -3  29   3        6.83        7.28      1.89 o 
  -2  29   3        0.19       -1.84      4.79 o 
  -1  29   3        3.57        1.76      1.41 o 
   0  29   3        1.49        3.54      1.73 o 
   1  29   3       16.87       22.42      3.08 o 
 -10   0   4       27.78       32.37      4.03 o 
  -8   0   4       44.91       37.56      3.77 o 
  -6   0   4      275.29      281.88      9.57 o 
  -4   0   4      368.21      361.72      5.95 o 
  -2   0   4       17.18       35.97      2.28 o 
   0   0   4     9516.78     9956.48     44.97 o 
   2   0   4       87.46       72.80      3.17 o 
   4   0   4     1955.39     1926.39     24.15 o 
   6   0   4      176.74      228.15     12.15 o 
   8   0   4        0.27       -1.47      2.95 o 
 -10   1   4       10.42       12.79      2.32 o 
  -9   1   4      126.78      124.33      4.95 o 
  -8   1   4      111.98      106.50      4.26 o 
  -7   1   4      200.38      205.18      5.32 o 
  -6   1   4       25.35       26.58      2.23 o 
  -5   1   4       43.70       41.68      2.67 o 
  -4   1   4       83.06       82.42      2.08 o 
  -3   1   4       10.27        9.65      0.82 o 
  -2   1   4     3403.55     3589.54     14.23 o 
  -1   1   4      119.45      124.43      2.44 o 
   0   1   4      591.14      653.45      7.08 o 
   1   1   4      890.85      938.54      7.25 o 
   2   1   4      173.00      183.37      3.90 o 
   3   1   4      154.24      155.77      3.68 o 
   4   1   4      497.42      524.77      8.98 o 
   5   1   4      560.09      551.08     10.20 o 
   6   1   4      725.97      737.55     12.36 o 
   7   1   4        0.52        1.69      1.45 o 
   8   1   4        7.15        7.21      2.24 o 
 -10   2   4       21.86       17.46      2.54 o 
  -9   2   4        6.35        7.18      2.28 o 
  -8   2   4        0.10        1.10      1.22 o 
  -7   2   4       39.35       39.25      2.34 o 
  -6   2   4       32.35       31.06      1.90 o 
  -5   2   4       12.13        7.26      0.71 o 
  -4   2   4      956.80     1013.45      6.72 o 
  -3   2   4       35.50       48.83      2.22 o 
  -2   2   4       85.30       89.15      2.00 o 
  -1   2   4     6058.83     6230.56     28.01 o 
   0   2   4      305.38      336.19      4.23 o 
   1   2   4      939.22      972.72      7.43 o 
   2   2   4       31.63       29.66      3.95 o 
   3   2   4      709.84      696.83      7.81 o 
   4   2   4       15.34       13.65      1.83 o 
   5   2   4      129.28      145.66      5.33 o 
   6   2   4       85.08       98.56      5.23 o 
   7   2   4      169.36      167.77      6.47 o 
   8   2   4       32.09       28.15      3.51 o 
 -10   3   4        5.14        6.73      1.81 o 
  -9   3   4        5.93        6.53      1.53 o 
  -8   3   4      139.46      134.19      4.81 o 
  -7   3   4       11.69       11.73      1.37 o 
  -6   3   4      174.17      171.89      5.10 o 
  -5   3   4       22.06       27.18      1.23 o 
  -4   3   4       86.75       82.38      2.40 o 
  -3   3   4     1774.83     1845.68     27.25 o 
  -2   3   4     1463.05     1471.96      6.71 o 
  -1   3   4      716.12      701.99      5.14 o 
   0   3   4      692.59      764.35      7.26 o 
   1   3   4     1224.42     1233.05      6.71 o 
   2   3   4       28.71       23.02      1.48 o 
   3   3   4        4.00        4.68      1.04 o 
   4   3   4       39.39       43.52      3.45 o 
   5   3   4      461.23      462.58      9.18 o 
   6   3   4       93.76       94.80      4.50 o 
   7   3   4       37.73       47.60      4.18 o 
   8   3   4       51.77       44.93      4.32 o 
 -10   4   4        0.37        1.81      2.03 o 
  -9   4   4       12.41       15.68      2.50 o 
  -8   4   4        1.68        5.38      1.12 o 
  -7   4   4        1.85        1.64      0.83 o 
  -6   4   4        9.59        6.19      0.95 o 
  -5   4   4      155.04      150.63      2.86 o 
  -4   4   4     1943.05     2014.26     15.73 o 
  -3   4   4       84.89       76.78      3.48 o 
  -2   4   4      320.91      333.62      3.22 o 
  -1   4   4      120.97      134.07      2.81 o 
   0   4   4      373.97      389.18      4.67 o 
   1   4   4      273.33      268.58      3.34 o 
   2   4   4        4.94       11.94      1.23 o 
   3   4   4      370.97      350.60      5.52 o 
   4   4   4      774.94      767.89     10.77 o 
   5   4   4       38.08       39.21      2.87 o 
   6   4   4       36.75       32.86      2.94 o 
   7   4   4        0.55        4.99      2.10 o 
 -10   5   4        5.82        3.45      2.03 o 
  -9   5   4      192.48      189.61      6.48 o 
  -8   5   4        7.61        7.55      1.62 o 
  -7   5   4        6.85        6.20      1.33 o 
  -6   5   4       21.71       19.12      1.39 o 
  -5   5   4        8.31        6.20      0.51 o 
  -4   5   4       78.47       93.10      2.88 o 
  -3   5   4      682.83      668.07      6.52 o 
  -2   5   4      813.77      835.08      6.58 o 
  -1   5   4       71.63       66.05      2.06 o 
   0   5   4        4.45        6.98      0.59 o 
   1   5   4      547.54      556.39      7.13 o 
   2   5   4     2030.66     1989.41     16.06 o 
   3   5   4      105.15      100.56      3.03 o 
   4   5   4      196.58      192.86      5.53 o 
   5   5   4        0.95       -0.55      1.38 o 
   6   5   4       81.30       84.56      4.88 o 
   7   5   4       53.46       49.97      4.22 o 
 -10   6   4        7.05        6.83      1.83 o 
  -9   6   4        3.20        2.77      1.41 o 
  -8   6   4       17.40       12.99      2.23 o 
  -7   6   4      123.60      132.65      5.31 o 
  -6   6   4        0.48        0.70      0.55 o 
  -5   6   4       39.68       34.33      1.56 o 
  -4   6   4       14.18       14.05      1.00 o 
  -3   6   4      393.71      387.30      5.96 o 
  -2   6   4      332.19      301.23      4.23 o 
  -1   6   4      249.91      264.89      4.01 o 
   0   6   4      137.97      117.82      2.69 o 
   1   6   4       90.13       82.40      1.89 o 
   2   6   4       85.76       74.60      5.20 o 
   3   6   4      235.18      247.54      4.68 o 
   4   6   4       63.53       63.11      3.18 o 
   5   6   4       42.53       36.11      2.90 o 
   6   6   4       17.94       16.50      2.34 o 
   7   6   4       92.51      103.94      5.86 o 
 -10   7   4        2.36        0.54      1.37 o 
  -9   7   4       30.69       34.36      3.33 o 
  -8   7   4        2.10       -0.41      1.15 o 
  -7   7   4        7.72        7.73      1.73 o 
  -6   7   4       20.67       20.85      1.47 o 
  -5   7   4        0.53        0.31      0.51 o 
  -4   7   4      357.87      354.52      6.73 o 
  -3   7   4      675.08      665.84      6.37 o 
  -2   7   4     1636.05     1704.80     13.95 o 
  -1   7   4       54.29       56.81      1.97 o 
   0   7   4       39.94       37.00      1.76 o 
   1   7   4      465.38      447.04      5.46 o 
   2   7   4        0.09        0.01      0.41 o 
   3   7   4      159.73      159.21      3.79 o 
   4   7   4      124.62      124.73      5.04 o 
   5   7   4       30.39       24.19      2.46 o 
   6   7   4       29.80       29.00      2.89 o 
   7   7   4        5.03        3.79      2.20 o 
 -10   8   4       14.74       18.38      2.81 o 
  -9   8   4        0.83       -0.13      1.36 o 
  -8   8   4        9.16       10.68      1.83 o 
  -7   8   4       37.17       35.35      2.87 o 
  -6   8   4        0.02       -0.76      0.76 o 
  -5   8   4      124.43      126.18      4.23 o 
  -4   8   4      161.22      150.27      4.29 o 
  -3   8   4       86.31       93.87      2.02 o 
  -2   8   4       72.12       75.82      2.66 o 
  -1   8   4        0.69        0.54      0.29 o 
   0   8   4      171.73      165.43      3.27 o 
   1   8   4       25.89       27.21      1.50 o 
   2   8   4      220.00      207.87      4.52 o 
   3   8   4       56.46       47.68      3.08 o 
   4   8   4        4.55        2.84      1.77 o 
   5   8   4       43.47       50.37      4.79 o 
   6   8   4        5.36        5.71      1.82 o 
   7   8   4        8.00        8.28      2.60 o 
 -10   9   4        1.92        1.13      1.64 o 
  -9   9   4        6.00        1.81      1.40 o 
  -8   9   4        0.53       -1.11      1.24 o 
  -7   9   4       10.86       10.62      1.46 o 
  -6   9   4       43.76       52.01      2.74 o 
  -5   9   4       51.42       48.56      2.51 o 
  -4   9   4        3.05        3.24      0.70 o 
  -3   9   4      610.11      627.80      5.10 o 
  -2   9   4       40.45       30.37      1.74 o 
  -1   9   4      477.28      477.44      4.87 o 
   0   9   4      223.62      228.43      3.51 o 
   1   9   4      108.29      107.88      2.68 o 
   2   9   4        4.90        5.10      0.77 o 
   3   9   4        0.15       -0.08      0.98 o 
   4   9   4        1.06       -0.54      2.21 o 
   5   9   4      233.77      244.13      9.89 o 
   6   9   4        1.85       -2.03      3.68 o 
   7   9   4        0.64       -1.20      1.43 o 
 -10  10   4        0.16       -1.46      1.91 o 
  -9  10   4        0.29        0.10      1.28 o 
  -8  10   4        1.50        1.10      1.23 o 
  -7  10   4        9.89        6.53      1.28 o 
  -6  10   4       77.92       75.39      3.67 o 
  -5  10   4       90.21       85.35      3.22 o 
  -4  10   4        7.12        9.43      1.12 o 
  -3  10   4       47.17       55.36      2.92 o 
  -2  10   4       55.99       63.11      2.28 o 
  -1  10   4     1190.95     1162.67      7.75 o 
   0  10   4       99.31      102.08      2.80 o 
   1  10   4      536.95      530.83      6.56 o 
   2  10   4        2.53        2.99      0.82 o 
   3  10   4      195.76      182.74      5.90 o 
   4  10   4       25.00       23.85      2.46 o 
   5  10   4        7.01        7.02      2.02 o 
   6  10   4        0.29       -0.68      1.14 o 
   7  10   4        3.94        4.12      1.44 o 
 -10  11   4        3.90        4.61      1.86 o 
  -9  11   4       11.06       14.38      2.10 o 
  -8  11   4       16.97       13.27      1.77 o 
  -7  11   4        4.80        3.13      1.19 o 
  -6  11   4        2.85        0.55      1.04 o 
  -5  11   4        1.67       -0.14      0.67 o 
  -4  11   4       99.54       92.73      4.52 o 
  -3  11   4       48.87       51.87      1.85 o 
  -2  11   4      302.25      270.51      5.63 o 
  -1  11   4        7.12        8.68      0.71 o 
   0  11   4       23.77       27.76      1.58 o 
   1  11   4       11.52       12.54      1.05 o 
   2  11   4      136.44      131.15      2.84 o 
   3  11   4       17.18       16.92      1.68 o 
   4  11   4       29.51       30.29      2.39 o 
   5  11   4      145.25      141.74      5.32 o 
   6  11   4        0.06       -1.25      1.25 o 
   7  11   4        0.09        0.12      1.31 o 
  -9  12   4        0.12        2.49      1.26 o 
  -8  12   4        4.33        5.54      1.38 o 
  -7  12   4        0.52       -0.75      0.83 o 
  -6  12   4        1.07       -0.88      0.88 o 
  -5  12   4       67.79       68.32      2.72 o 
  -4  12   4       82.96       77.64      2.64 o 
  -3  12   4      560.71      533.68      5.71 o 
  -2  12   4       19.76       16.98      1.18 o 
  -1  12   4       75.19       71.20      3.30 o 
   0  12   4      360.74      351.53      5.36 o 
   1  12   4        6.29        5.70      0.64 o 
   2  12   4        7.03        7.52      1.00 o 
   3  12   4        1.29        1.99      0.86 o 
   4  12   4       22.89       26.58      2.47 o 
   5  12   4        0.09       -1.10      1.10 o 
   6  12   4        6.86        5.25      1.43 o 
   7  12   4        4.72        4.76      1.92 o 
  -9  13   4       55.07       63.41      3.95 o 
  -8  13   4        0.61       -1.66      1.66 o 
  -7  13   4        0.75        1.58      0.89 o 
  -6  13   4        6.35        6.09      1.34 o 
  -5  13   4       48.69       56.24      2.47 o 
  -4  13   4        0.22        0.49      0.59 o 
  -3  13   4       19.45       19.41      1.27 o 
  -2  13   4      139.00      126.46      2.27 o 
  -1  13   4      115.19      115.46      3.13 o 
   0  13   4       21.87       25.03      1.33 o 
   1  13   4      521.04      497.68      8.57 o 
   2  13   4        0.67        0.78      0.50 o 
   3  13   4        8.61       10.22      1.37 o 
   4  13   4        8.37        7.53      1.39 o 
   5  13   4        6.70        5.81      1.31 o 
   6  13   4        4.36        2.66      1.52 o 
   7  13   4        0.98        2.54      1.39 o 
  -9  14   4        2.44        0.91      1.41 o 
  -8  14   4        1.26        0.46      1.10 o 
  -7  14   4        7.80       10.97      1.52 o 
  -6  14   4        0.48       -0.61      0.84 o 
  -5  14   4       10.29       14.39      1.35 o 
  -4  14   4       79.02       76.29      2.63 o 
  -3  14   4      386.88      381.22      4.98 o 
  -2  14   4       47.88       60.96      1.98 o 
  -1  14   4        6.37        7.33      1.03 o 
   0  14   4       64.69       58.96      2.06 o 
   1  14   4       50.74       46.19      1.95 o 
   2  14   4        1.07        2.20      0.65 o 
   3  14   4       75.32       76.52      3.51 o 
   4  14   4       89.61       89.85      4.07 o 
   5  14   4        0.15        0.22      1.22 o 
   6  14   4        1.37       -1.04      1.19 o 
  -9  15   4       18.30       20.02      2.46 o 
  -8  15   4       16.78       21.63      2.80 o 
  -7  15   4       11.68        7.47      1.33 o 
  -6  15   4        0.21        0.17      0.69 o 
  -5  15   4       69.27       61.49      2.76 o 
  -4  15   4       85.07       80.79      2.76 o 
  -3  15   4        7.62        6.23      0.90 o 
  -2  15   4       72.80       64.93      2.11 o 
  -1  15   4      165.42      157.22      3.73 o 
   0  15   4       24.12       24.38      1.40 o 
   1  15   4        2.65        2.43      0.57 o 
   2  15   4      328.07      299.01      5.53 o 
   3  15   4       12.75        9.08      1.78 o 
   4  15   4      107.13       94.46      5.10 o 
   5  15   4       24.00       28.05      3.28 o 
   6  15   4        0.12        1.46      1.62 o 
  -9  16   4        5.44        9.27      3.31 o 
  -8  16   4        7.15        7.45      1.83 o 
  -7  16   4        0.48        2.08      1.17 o 
  -6  16   4        0.55       -1.28      1.28 o 
  -5  16   4      282.17      239.98     10.18 o 
  -4  16   4      137.66      143.58      4.44 o 
  -3  16   4       23.68       17.92      1.45 o 
  -2  16   4       14.83       12.91      1.47 o 
  -1  16   4      160.05      155.79      3.87 o 
   0  16   4        3.58        3.66      0.74 o 
   1  16   4        2.37        1.98      0.97 o 
   2  16   4       29.59       21.00      1.90 o 
   3  16   4      122.25      136.07      5.86 o 
   4  16   4        0.11        2.48      1.58 o 
   5  16   4        0.00        0.49      1.97 o 
   6  16   4        0.00       -0.07      2.10 o 
  -9  17   4        4.04        4.25      4.05 o 
  -8  17   4        0.40        2.24      1.56 o 
  -7  17   4       28.74       29.06      3.11 o 
  -6  17   4       15.71       14.57      2.19 o 
  -5  17   4        1.67        4.57      1.46 o 
  -4  17   4       60.20       58.14      4.76 o 
  -3  17   4      735.25      682.59      9.99 o 
  -2  17   4        4.01        3.68      1.11 o 
  -1  17   4        1.38        1.50      0.68 o 
   0  17   4       46.12       41.77      2.45 o 
   1  17   4       93.69      102.87      3.71 o 
   2  17   4        2.05        1.59      0.97 o 
   3  17   4       29.58       25.11      2.81 o 
   4  17   4       21.68       20.69      2.62 o 
   5  17   4      115.76      113.62      6.02 o 
   6  17   4        0.71        0.06      1.55 o 
  -8  18   4        2.64        0.81      3.31 o 
  -7  18   4       34.17       31.49      3.24 o 
  -6  18   4       76.71       61.63      4.30 o 
  -5  18   4        5.75        5.29      1.68 o 
  -4  18   4       72.60       63.48      3.37 o 
  -3  18   4      170.80      148.77      6.08 o 
  -2  18   4       16.48       27.88      2.69 o 
  -1  18   4      111.63      104.61      4.49 o 
   0  18   4      148.75      137.00      5.56 o 
   1  18   4      242.43      219.44      5.91 o 
   2  18   4       14.64       12.10      1.57 o 
   3  18   4      111.06      130.00      6.08 o 
   4  18   4        2.45        1.09      1.41 o 
   5  18   4       14.68        9.83      2.98 o 
   6  18   4       43.36       51.74      4.58 o 
  -8  19   4        0.07        0.51      1.55 o 
  -7  19   4        8.28       14.02      2.46 o 
  -6  19   4       15.03        9.14      1.93 o 
  -5  19   4       11.10        5.60      3.31 o 
  -4  19   4       31.24       37.32      3.23 o 
  -3  19   4        3.98        4.79      1.70 o 
  -2  19   4      304.89      305.05      8.57 o 
  -1  19   4      325.79      304.90      7.68 o 
   0  19   4        6.96        8.48      1.73 o 
   1  19   4       58.00       58.79      3.17 o 
   2  19   4       92.65       83.49      3.87 o 
   3  19   4      302.02      290.56      9.04 o 
   4  19   4        0.21       -0.54      1.16 o 
   5  19   4        6.82        9.39      2.65 o 
  -8  20   4        5.37        4.65      2.46 o 
  -7  20   4        1.78        5.17      2.56 o 
  -6  20   4       59.28       55.06      5.59 o 
  -5  20   4        2.31        2.39      1.56 o 
  -4  20   4        3.71        2.09      1.19 o 
  -3  20   4      183.97      172.04      6.80 o 
  -2  20   4       41.95       50.94      3.66 o 
  -1  20   4        0.12        3.10      1.77 o 
   0  20   4      228.89      211.96      7.22 o 
   1  20   4       17.58       21.49      2.72 o 
   2  20   4       27.19       24.28      2.29 o 
   3  20   4      257.42      251.68      8.52 o 
   4  20   4       14.54       22.66      2.89 o 
   5  20   4      102.91      111.11      6.43 o 
  -7  21   4        0.66        0.18      1.82 o 
  -6  21   4        0.65        1.66      1.82 o 
  -5  21   4        2.95        2.26      1.57 o 
  -4  21   4        0.54        0.49      1.28 o 
  -3  21   4       66.70       58.64      4.18 o 
  -2  21   4        3.45        4.76      1.37 o 
  -1  21   4      261.79      256.16      9.85 o 
   0  21   4       47.90       45.00      3.07 o 
   1  21   4       28.71       31.15      3.06 o 
   2  21   4      246.84      239.57      7.90 o 
   3  21   4        3.59        6.86      1.95 o 
   4  21   4       10.61        8.93      2.22 o 
   5  21   4      143.71      138.61      7.13 o 
  -7  22   4        3.34        5.89      2.46 o 
  -6  22   4       11.73        6.54      2.20 o 
  -5  22   4        0.03       -1.32      1.32 o 
  -4  22   4       21.97       26.15      4.08 o 
  -3  22   4        1.83        0.74      1.74 o 
  -2  22   4        1.31        1.09      1.24 o 
  -1  22   4      159.41      148.05      7.91 o 
   0  22   4       60.31       60.70      4.24 o 
   1  22   4       50.14       46.52      3.74 o 
   2  22   4        0.24        0.82      2.03 o 
   3  22   4       21.67       24.90      3.01 o 
   4  22   4       12.39       13.55      2.60 o 
  -7  23   4       10.84       11.84      2.95 o 
  -6  23   4        7.32        3.90      2.58 o 
  -5  23   4        1.74        1.51      1.46 o 
  -4  23   4        0.10        1.77      1.46 o 
  -3  23   4        5.97        5.80      1.73 o 
  -2  23   4       46.15       47.03      3.89 o 
  -1  23   4       20.68       19.20      3.09 o 
   0  23   4       26.17       25.81      3.22 o 
   1  23   4        0.81        3.42      1.76 o 
   2  23   4       53.58       53.69      6.08 o 
   3  23   4       29.68       27.73      4.03 o 
   4  23   4       39.63       49.46      4.35 o 
  -6  24   4        2.76       -2.95      2.95 o 
  -5  24   4       11.63       14.57      2.37 o 
  -4  24   4       29.03       28.38      3.19 o 
  -3  24   4        9.06        6.29      1.78 o 
  -2  24   4        4.09        5.34      1.52 o 
  -1  24   4       35.65       38.30      4.43 o 
   0  24   4       45.48       45.09      3.89 o 
   1  24   4       26.18       23.33      2.47 o 
   2  24   4        2.92        1.29      1.50 o 
   3  24   4       26.94       30.76      4.29 o 
  -6  25   4        3.19        4.17      1.49 o 
  -5  25   4        4.51        5.19      1.64 o 
  -4  25   4        4.84        4.79      1.73 o 
  -3  25   4        2.51        1.15      1.19 o 
  -2  25   4        6.34        6.55      1.73 o 
  -1  25   4        1.39        3.35      1.67 o 
   0  25   4       37.35       33.08      3.40 o 
   1  25   4       36.97       38.21      3.60 o 
   2  25   4       23.64       28.81      4.23 o 
   3  25   4        0.14        3.31      2.08 o 
  -5  26   4        1.22        1.08      1.83 o 
  -4  26   4        0.10       -1.26      1.55 o 
  -3  26   4        4.26        3.50      1.56 o 
  -2  26   4       45.29       50.00      5.19 o 
  -1  26   4        5.59        5.76      1.89 o 
   0  26   4       48.31       54.77      4.37 o 
   1  26   4        1.45        1.18      1.41 o 
   2  26   4        4.07        4.01      1.67 o 
  -4  27   4       19.38       24.59      3.23 o 
  -3  27   4        0.43        1.93      1.46 o 
  -2  27   4       23.67       23.39      3.91 o 
  -1  27   4        1.54       -1.83      2.60 o 
   0  27   4        8.38       11.90      2.46 o 
   1  27   4       15.96       18.92      2.81 o 
   2  27   4        5.49        7.01      2.72 o 
  -3  28   4        0.16        2.64      2.42 o 
  -2  28   4        9.42        9.02      3.09 o 
  -1  28   4       11.87        7.00      2.17 o 
   0  28   4        0.92       -0.18      1.82 o 
   1  28   4       12.29       13.15      2.72 o 
  -1  29   4        6.42        6.34      2.80 o 
  -9   0   5        0.02        0.00      1.84 o 
  -7   0   5       69.26       65.20      5.03 o 
  -5   0   5     1558.42     1583.48     13.78 o 
  -3   0   5      449.83      460.21     23.93 o 
  -1   0   5      689.43      708.75      8.32 o 
   1   0   5       23.88       16.81      1.60 o 
   3   0   5      355.73      310.62      7.95 o 
   5   0   5       14.76       24.14      3.91 o 
   7   0   5       54.04       59.55      9.02 o 
 -10   1   5        2.20        0.66      3.87 o 
  -9   1   5        7.07        6.51      1.62 o 
  -8   1   5       13.41       11.51      1.54 o 
  -7   1   5       51.16       58.17      2.13 o 
  -6   1   5        0.33        1.14      0.60 o 
  -5   1   5       33.02       30.71      1.54 o 
  -4   1   5      185.73      171.29      3.20 o 
  -3   1   5      415.64      461.96      5.95 o 
  -2   1   5       53.22       75.70      1.96 o 
  -1   1   5      176.59      150.23      2.77 o 
   0   1   5       56.04       40.46      1.73 o 
   1   1   5      100.08       94.03      2.54 o 
   2   1   5        6.56        3.28      0.91 o 
   3   1   5        3.36        8.56      2.40 o 
   4   1   5       13.90       17.44      2.04 o 
   5   1   5      154.62      146.61      5.50 o 
   6   1   5        0.25        8.26      2.12 o 
   7   1   5        3.18        4.07      1.48 o 
 -10   2   5        2.95        3.73      2.20 o 
  -9   2   5        0.77       -1.11      1.11 o 
  -8   2   5        0.11        1.05      1.43 o 
  -7   2   5       29.41       27.57      1.53 o 
  -6   2   5      387.23      379.77      5.63 o 
  -5   2   5      140.30      138.29     14.67 o 
  -4   2   5      141.94      172.27      4.15 o 
  -3   2   5      251.70      269.63      4.35 o 
  -2   2   5       81.05       60.30      2.01 o 
  -1   2   5      845.43      877.42      8.06 o 
   0   2   5        0.11        0.15      0.42 o 
   1   2   5        0.24        0.51      0.74 o 
   2   2   5      263.27      249.84      5.05 o 
   3   2   5      162.03      173.55      4.34 o 
   4   2   5      575.12      546.30      9.67 o 
   5   2   5       22.63       22.34      2.37 o 
   6   2   5      271.15      240.86      7.49 o 
   7   2   5       28.32       30.59      2.98 o 
 -10   3   5        5.76        4.28      2.76 o 
  -9   3   5        3.14        6.02      1.55 o 
  -8   3   5       55.72       54.38      3.49 o 
  -7   3   5       24.54       26.44      1.75 o 
  -6   3   5       10.41       12.39      1.34 o 
  -5   3   5       87.92       81.64      3.09 o 
  -4   3   5        3.45        2.07      0.53 o 
  -3   3   5      120.60      134.03      2.86 o 
  -2   3   5        2.21        0.96      0.54 o 
  -1   3   5      293.28      284.65      3.56 o 
   0   3   5       66.97       57.47      1.93 o 
   1   3   5       34.33       35.10      1.40 o 
   2   3   5      564.40      533.12      7.29 o 
   3   3   5     2100.27     2056.09     16.63 o 
   4   3   5      545.13      534.71      9.59 o 
   5   3   5       86.70       75.73      3.95 o 
   6   3   5       17.63       21.39      2.60 o 
   7   3   5        0.01       -0.54      1.38 o 
 -10   4   5        1.19        4.25      1.76 o 
  -9   4   5        0.02       -0.99      0.99 o 
  -8   4   5       24.10       22.55      2.15 o 
  -7   4   5       93.02       89.06      3.00 o 
  -6   4   5       36.39       33.36      1.96 o 
  -5   4   5        3.18        8.47      1.14 o 
  -4   4   5       38.45       39.65      2.80 o 
  -3   4   5      792.53      771.96      6.81 o 
  -2   4   5      921.88      930.49      5.77 o 
  -1   4   5      735.85      783.85      8.56 o 
   0   4   5        0.05        1.55      0.76 o 
   1   4   5     1745.07     1632.72     10.60 o 
   2   4   5     1087.52     1045.24     10.17 o 
   3   4   5      205.61      192.88      4.66 o 
   4   4   5       46.20       48.35      5.05 o 
   5   4   5       61.47       64.68      3.63 o 
   6   4   5        0.00        1.67      1.44 o 
   7   4   5        0.31       -1.46      1.46 o 
 -10   5   5       27.95       25.58      2.79 o 
  -9   5   5       57.94       56.82      3.57 o 
  -8   5   5       22.43       22.63      2.05 o 
  -7   5   5       48.46       48.41      2.69 o 
  -6   5   5       42.54       40.52      2.42 o 
  -5   5   5      310.41      314.33      5.85 o 
  -4   5   5      885.41      913.84     21.36 o 
  -3   5   5      847.00      858.28     15.32 o 
  -2   5   5      254.76      288.99      4.48 o 
  -1   5   5       16.97       14.61      1.31 o 
   0   5   5     1276.35     1201.55      8.89 o 
   1   5   5      337.46      322.86      4.51 o 
   2   5   5       18.27       18.83      1.78 o 
   3   5   5      217.71      211.29      5.08 o 
   4   5   5      280.49      275.75      6.90 o 
   5   5   5       66.46       61.98      3.63 o 
   6   5   5       69.20       72.02      4.82 o 
   7   5   5        0.01        1.08      1.53 o 
 -10   6   5        3.56        5.34      1.52 o 
  -9   6   5        1.44        3.09      1.97 o 
  -8   6   5        0.14        1.21      0.81 o 
  -7   6   5       55.44       50.86      2.90 o 
  -6   6   5        1.03        0.54      0.75 o 
  -5   6   5       23.75       29.75      1.89 o 
  -4   6   5       58.51       72.93      3.35 o 
  -3   6   5      233.86      221.01      4.54 o 
  -2   6   5      937.89      916.12      7.95 o 
  -1   6   5       59.57       52.47      2.31 o 
   0   6   5       13.96       11.29      1.01 o 
   1   6   5       35.74       37.37      1.43 o 
   2   6   5      603.52      571.97      8.62 o 
   3   6   5       34.25       37.17      2.01 o 
   4   6   5        0.23        1.01      1.16 o 
   5   6   5        8.63        7.64      1.50 o 
   6   6   5        6.50        6.87      1.67 o 
   7   6   5       28.43       26.76      3.31 o 
 -10   7   5       19.39       17.08      2.33 o 
  -9   7   5        5.88        7.71      1.59 o 
  -8   7   5        1.28        1.06      0.80 o 
  -7   7   5        9.01        9.44      1.41 o 
  -6   7   5      111.73      111.09      3.92 o 
  -5   7   5      387.18      399.43     10.83 o 
  -4   7   5       15.86       14.94      1.49 o 
  -3   7   5      879.95      856.17     11.12 o 
  -2   7   5        2.03        1.66      0.48 o 
  -1   7   5      164.79      153.82      3.92 o 
   0   7   5      143.96      143.71      4.70 o 
   1   7   5       31.55       33.70      1.37 o 
   2   7   5       59.40       54.57      2.31 o 
   3   7   5      211.93      206.74      4.59 o 
   4   7   5       60.44       49.65      3.00 o 
   5   7   5        9.90       10.77      1.73 o 
   6   7   5        0.11       -0.70      1.66 o 
   7   7   5        5.26        6.59      2.30 o 
 -10   8   5       13.76       14.57      2.21 o 
  -9   8   5       20.26       12.37      3.40 o 
  -8   8   5        2.06        2.83      0.93 o 
  -7   8   5      121.13      129.16      6.53 o 
  -6   8   5      186.03      182.92      4.32 o 
  -5   8   5      269.44      275.97      5.59 o 
  -4   8   5        0.72        0.37      0.54 o 
  -3   8   5      174.50      165.73      4.37 o 
  -2   8   5        3.53        4.14      0.47 o 
  -1   8   5        1.65        2.91      0.71 o 
   0   8   5      560.42      531.62      7.31 o 
   1   8   5      975.38      926.41      8.08 o 
   2   8   5      489.06      497.64      7.74 o 
   3   8   5       53.58       48.31      2.30 o 
   4   8   5        2.41        0.68      0.92 o 
   5   8   5       50.09       45.45      4.55 o 
   6   8   5        2.41        1.67      2.58 o 
 -10   9   5       18.33       20.81      3.03 o 
  -9   9   5        3.26        4.97      1.39 o 
  -8   9   5       55.10       54.47      3.01 o 
  -7   9   5       13.02       12.31      2.49 o 
  -6   9   5       22.10       22.22      1.66 o 
  -5   9   5        0.31        1.46      0.58 o 
  -4   9   5      232.09      242.89      6.23 o 
  -3   9   5      149.86      136.46      4.36 o 
  -2   9   5       27.42       21.79      1.64 o 
  -1   9   5      816.71      753.30      7.17 o 
   0   9   5     1461.99     1419.80     12.50 o 
   1   9   5      164.49      160.05      3.45 o 
   2   9   5       74.62       74.95      3.49 o 
   3   9   5        0.01       -0.20      0.84 o 
   4   9   5       11.37        9.08      2.08 o 
   5   9   5        9.61        7.36      2.03 o 
   6   9   5        9.29        9.19      2.46 o 
 -10  10   5        0.80        0.23      1.62 o 
  -9  10   5       15.40       12.03      2.00 o 
  -8  10   5        9.78       13.12      1.76 o 
  -7  10   5        0.04        2.08      1.05 o 
  -6  10   5      399.59      422.08      7.68 o 
  -5  10   5        0.39        1.76      0.75 o 
  -4  10   5      213.60      191.85      6.90 o 
  -3  10   5      608.04      562.14      8.17 o 
  -2  10   5      128.23      129.25      3.89 o 
  -1  10   5      128.81      116.40      3.27 o 
   0  10   5       26.47       26.34      2.25 o 
   1  10   5      155.86      156.14      3.80 o 
   2  10   5      157.04      148.48      4.00 o 
   3  10   5        5.33        4.40      1.01 o 
   4  10   5        8.33        6.18      1.32 o 
   5  10   5       13.47       15.62      2.27 o 
   6  10   5       13.14       15.92      2.27 o 
 -10  11   5       17.53       21.15      2.66 o 
  -9  11   5        3.70        4.91      1.67 o 
  -8  11   5        0.19        2.61      1.12 o 
  -7  11   5       55.04       59.40      3.78 o 
  -6  11   5        1.70        4.97      1.11 o 
  -5  11   5      259.16      215.44      9.02 o 
  -4  11   5       13.18       12.83      1.64 o 
  -3  11   5        0.15        1.58      0.76 o 
  -2  11   5        0.61        1.50      0.67 o 
  -1  11   5     2075.78     2021.77     13.23 o 
   0  11   5      262.92      266.99      5.85 o 
   1  11   5      225.46      226.30      4.23 o 
   2  11   5       70.59       63.46      2.81 o 
   3  11   5      140.71      146.77      5.86 o 
   4  11   5       16.92       14.22      1.78 o 
   5  11   5        0.53        1.10      1.34 o 
   6  11   5        2.62        5.41      1.73 o 
  -9  12   5        4.35        5.65      2.11 o 
  -8  12   5       23.79       26.02      2.96 o 
  -7  12   5      404.82      390.88     10.05 o 
  -6  12   5       44.30       39.11      3.33 o 
  -5  12   5      552.87      538.87     14.45 o 
  -4  12   5        4.52        5.30      1.08 o 
  -3  12   5      306.93      298.55      5.62 o 
  -2  12   5      224.75      227.80      4.77 o 
  -1  12   5       28.19       27.24      2.02 o 
   0  12   5      104.93       92.22      2.69 o 
   1  12   5      654.65      664.09      9.67 o 
   2  12   5       12.41       11.45      1.52 o 
   3  12   5        0.75        1.60      1.15 o 
   4  12   5        9.07       13.69      2.29 o 
   5  12   5       56.37       60.30      4.39 o 
   6  12   5        2.91        2.07      1.55 o 
  -9  13   5        3.74        0.09      1.70 o 
  -8  13   5        8.80        9.58      1.86 o 
  -7  13   5        1.41        4.74      1.86 o 
  -6  13   5        5.10        6.34      1.51 o 
  -5  13   5      219.72      197.79      7.58 o 
  -4  13   5      136.33      127.79      4.14 o 
  -3  13   5       43.33       38.13      2.12 o 
  -2  13   5      367.51      385.42      6.27 o 
  -1  13   5      369.04      372.63      6.61 o 
   0  13   5      172.38      168.05      3.60 o 
   1  13   5       21.85       21.64      1.49 o 
   2  13   5      117.34      109.74      3.74 o 
   3  13   5        2.37        1.54      1.12 o 
   4  13   5      147.01      155.06      6.78 o 
   5  13   5       15.11       17.54      2.62 o 
   6  13   5        0.90       -1.14      1.38 o 
  -9  14   5        2.25        3.47      1.61 o 
  -8  14   5        0.00        2.65      1.22 o 
  -7  14   5        3.38        5.28      1.53 o 
  -6  14   5       42.45       41.37      2.97 o 
  -5  14   5      131.05      110.56      4.39 o 
  -4  14   5       28.31       31.62      1.95 o 
  -3  14   5        0.01       -0.78      0.78 o 
  -2  14   5      446.88      438.50      6.71 o 
  -1  14   5     1077.52     1065.90     16.45 o 
   0  14   5       38.43       39.13      2.17 o 
   1  14   5        7.17        9.76      1.07 o 
   2  14   5        1.24        3.30      1.07 o 
   3  14   5       25.16       28.18      2.92 o 
   4  14   5       22.32       25.45      2.96 o 
   5  14   5       11.84       11.26      2.15 o 
   6  14   5       16.53       13.37      2.40 o 
  -9  15   5        2.82        4.59      1.96 o 
  -8  15   5       21.81       24.04      3.03 o 
  -7  15   5       14.51       10.73      1.83 o 
  -6  15   5        2.55        1.82      1.03 o 
  -5  15   5       53.98       58.60      3.14 o 
  -4  15   5      146.68      123.15      5.51 o 
  -3  15   5      190.07      168.84      4.34 o 
  -2  15   5       47.15       52.56      2.88 o 
  -1  15   5      645.45      611.98      8.87 o 
   0  15   5        5.68        6.98      1.19 o 
   1  15   5      702.76      686.33      7.86 o 
   2  15   5        0.00        1.14      1.32 o 
   3  15   5      116.44      127.26      5.90 o 
   4  15   5       17.12       18.55      2.62 o 
   5  15   5        8.27        3.02      1.50 o 
  -9  16   5        1.01       -1.94      1.94 o 
  -8  16   5        1.60        2.08      1.55 o 
  -7  16   5       21.19       25.07      2.98 o 
  -6  16   5        4.17        6.78      1.76 o 
  -5  16   5        8.76        6.17      1.22 o 
  -4  16   5      106.34       97.67      3.52 o 
  -3  16   5       55.93       52.33      2.49 o 
  -2  16   5       51.82       42.17      2.22 o 
  -1  16   5       11.38       11.79      1.27 o 
   0  16   5       27.36       25.44      1.79 o 
   1  16   5     1083.06     1086.00     13.86 o 
   2  16   5        0.02        3.36      1.53 o 
   3  16   5      157.86      173.00      9.04 o 
   4  16   5       34.10       36.12      3.53 o 
   5  16   5       24.21       20.95      2.87 o 
  -8  17   5        4.09        8.30      2.00 o 
  -7  17   5        0.00        1.71      1.38 o 
  -6  17   5        0.00       -0.19      1.02 o 
  -5  17   5       49.75       41.47      3.45 o 
  -4  17   5        5.42        8.22      1.54 o 
  -3  17   5       34.89       33.08      2.11 o 
  -2  17   5       47.96       39.18      2.78 o 
  -1  17   5        1.41       -0.31      0.80 o 
   0  17   5      132.62      127.25      4.50 o 
   1  17   5      100.03      109.66      4.38 o 
   2  17   5       24.49       21.21      2.83 o 
   3  17   5      343.12      325.14      9.66 o 
   4  17   5       18.60       15.81      2.48 o 
   5  17   5        4.30        5.34      1.89 o 
  -8  18   5        2.44        4.63      1.78 o 
  -7  18   5        0.02        0.46      1.28 o 
  -6  18   5        2.42        0.71      1.12 o 
  -5  18   5      142.04      123.30      5.02 o 
  -4  18   5        1.21        3.13      1.60 o 
  -3  18   5       40.65       24.07      2.55 o 
  -2  18   5        0.22       -0.79      1.24 o 
  -1  18   5       11.79        8.48      1.73 o 
   0  18   5        1.78        0.74      1.17 o 
   1  18   5        4.69       10.19      1.63 o 
   2  18   5       16.83       23.75      3.17 o 
   3  18   5       72.53       83.25      5.13 o 
   4  18   5        0.28        3.85      1.76 o 
   5  18   5        9.81        8.23      2.22 o 
  -8  19   5        0.02       -0.27      1.38 o 
  -7  19   5        5.44        1.10      1.56 o 
  -6  19   5        0.02        1.16      1.77 o 
  -5  19   5       10.36       14.89      2.38 o 
  -4  19   5       20.20       19.64      2.53 o 
  -3  19   5      188.84      169.30      6.87 o 
  -2  19   5       29.55       26.41      2.75 o 
  -1  19   5       27.70       27.32      2.60 o 
   0  19   5       39.61       33.29      2.89 o 
   1  19   5      166.07      173.85      6.56 o 
   2  19   5       24.31       27.54      3.88 o 
   3  19   5       24.35       29.09      3.19 o 
   4  19   5       15.86       23.95      3.14 o 
  -7  20   5        1.13        2.77      1.94 o 
  -6  20   5       20.29       18.06      3.51 o 
  -5  20   5       44.59       40.38      5.15 o 
  -4  20   5        0.01        1.85      2.51 o 
  -3  20   5       12.37       13.18      2.13 o 
  -2  20   5       59.42       58.98      4.03 o 
  -1  20   5        4.77        3.42      1.14 o 
   0  20   5        1.08        0.90      1.38 o 
   1  20   5       86.96       82.97      8.10 o 
   2  20   5        0.09        2.46      2.39 o 
   3  20   5      119.58      110.75      7.54 o 
   4  20   5        0.97        0.74      1.91 o 
  -7  21   5       14.45       16.69      3.51 o 
  -6  21   5        0.19        3.27      4.42 o 
  -5  21   5        8.89        6.72      1.83 o 
  -4  21   5       45.02       46.77      3.88 o 
  -3  21   5        1.00        3.06      1.46 o 
  -2  21   5        0.76       -1.56      1.56 o 
  -1  21   5       24.22       22.15      2.22 o 
   0  21   5        1.60        0.37      1.07 o 
   1  21   5        1.25        0.59      2.58 o 
   2  21   5        1.00        6.86      2.83 o 
   3  21   5       36.93       42.96      4.95 o 
   4  21   5       14.30       28.73      4.55 o 
  -7  22   5        4.67       11.97      3.12 o 
  -6  22   5       46.84       45.48      4.33 o 
  -5  22   5        1.49        2.63      1.72 o 
  -4  22   5        1.59        3.94      2.72 o 
  -3  22   5       14.93       26.45      3.17 o 
  -2  22   5        3.65        3.81      1.46 o 
  -1  22   5        0.82        1.36      1.19 o 
   0  22   5        0.63        3.27      1.73 o 
   1  22   5        9.99        8.51      2.30 o 
   2  22   5       16.83       22.78      3.51 o 
   3  22   5        1.49        2.71      2.46 o 
  -6  23   5        0.74        2.68      1.67 o 
  -5  23   5       10.29       12.81      2.44 o 
  -4  23   5        3.11        7.62      2.10 o 
  -3  23   5       14.13       14.98      2.36 o 
  -2  23   5        7.09        9.59      2.46 o 
  -1  23   5       14.68       18.98      2.38 o 
   0  23   5       10.78        2.06      3.50 o 
   1  23   5        3.12        0.00      1.77 o 
   2  23   5        2.53       13.99      3.25 o 
   3  23   5        1.78        4.62      5.89 o 
  -6  24   5        3.58        8.42      2.26 o 
  -5  24   5        0.90        3.42      1.63 o 
  -4  24   5        1.61        1.68      2.13 o 
  -3  24   5       27.35       28.50      3.47 o 
  -2  24   5       76.39       79.52      6.38 o 
  -1  24   5        7.37        4.66      1.38 o 
   0  24   5       33.07       25.68      3.08 o 
   1  24   5        0.00        1.33      2.76 o 
   2  24   5       27.29       56.41      5.85 o 
  -5  25   5       22.47       23.88      3.33 o 
  -4  25   5       28.43       36.50      3.89 o 
  -3  25   5        2.00        3.62      1.73 o 
  -2  25   5       58.01       56.29      5.45 o 
  -1  25   5        0.69        0.88      1.52 o 
   0  25   5        8.22        4.14      1.72 o 
   1  25   5        6.04        6.26      2.08 o 
   2  25   5        0.03        5.87      3.13 o 
  -4  26   5       12.57       19.00      2.90 o 
  -3  26   5        3.27        1.32      1.41 o 
  -2  26   5        6.85        6.79      2.30 o 
  -1  26   5        1.56        0.96      1.44 o 
   0  26   5        1.54        0.32      1.28 o 
   1  26   5        0.33       -0.54      1.94 o 
  -3  27   5       10.92       11.55      2.37 o 
  -2  27   5        0.03        2.34      4.05 o 
  -1  27   5        0.42        3.26      1.56 o 
   0  27   5        4.72        3.26      1.92 o 
 -10   0   6        0.53        0.29      2.95 o 
  -8   0   6       29.99       28.67      9.39 o 
  -6   0   6        2.54        1.10      2.58 o 
  -4   0   6      929.71      923.92     51.73 o 
  -2   0   6      164.52      180.74      6.18 o 
   0   0   6      392.28      382.35     11.34 o 
   2   0   6       90.00       99.09      4.49 o 
   4   0   6      153.03      173.72      8.28 o 
   6   0   6      105.96      117.07      7.69 o 
 -10   1   6       13.48       15.86      2.07 o 
  -9   1   6        0.68        3.01      1.55 o 
  -8   1   6        9.85        6.26      1.65 o 
  -7   1   6       80.37       82.89      4.35 o 
  -6   1   6      211.27      216.21     10.86 o 
  -5   1   6       93.62       98.76      3.06 o 
  -4   1   6        0.46        2.71      0.72 o 
  -3   1   6      298.48      271.81      3.99 o 
  -2   1   6      302.66      299.07      4.61 o 
  -1   1   6      184.35      175.04      3.25 o 
   0   1   6        8.80        6.70      0.88 o 
   1   1   6      233.72      221.60      4.30 o 
   2   1   6      672.99      668.71      8.61 o 
   3   1   6       10.40        9.74      1.23 o 
   4   1   6      117.97      124.31      5.42 o 
   5   1   6       19.07       19.91      2.33 o 
   6   1   6        1.88        5.75      1.81 o 
 -10   2   6        4.30        3.62      1.72 o 
  -9   2   6        8.06        2.91      3.03 o 
  -8   2   6        0.03        0.93      1.59 o 
  -7   2   6        1.32        2.13      1.24 o 
  -6   2   6       22.63       20.96      3.03 o 
  -5   2   6      260.28      251.89      9.76 o 
  -4   2   6       78.82       80.08      8.12 o 
  -3   2   6      298.83      297.56      4.67 o 
  -2   2   6       42.03       42.08      1.66 o 
  -1   2   6      446.47      446.91      5.19 o 
   0   2   6       28.06       30.52      1.78 o 
   1   2   6       98.96       87.59      2.70 o 
   2   2   6       22.18       20.52      1.66 o 
   3   2   6       32.48       34.14      2.10 o 
   4   2   6      145.94      134.80      5.06 o 
   5   2   6       25.49       29.93      2.77 o 
   6   2   6       24.94       26.23      2.77 o 
 -10   3   6        2.52        1.59      1.41 o 
  -9   3   6        5.44        6.55      1.86 o 
  -8   3   6        3.76        3.64      1.19 o 
  -7   3   6       40.33       43.03      3.30 o 
  -6   3   6       62.63       65.07      3.17 o 
  -5   3   6        8.21        7.93      1.64 o 
  -4   3   6       10.76       10.16      0.95 o 
  -3   3   6       23.94       21.03      1.14 o 
  -2   3   6      309.47      292.60      4.20 o 
  -1   3   6        6.01        5.76      0.71 o 
   0   3   6        0.41       -0.18      0.93 o 
   1   3   6       94.32       92.73      2.79 o 
   2   3   6      260.50      221.94     16.59 o 
   3   3   6       10.17       12.61      1.32 o 
   4   3   6       75.99       73.64      3.85 o 
   5   3   6       11.37       14.64      2.03 o 
   6   3   6       23.78       21.07      3.01 o 
 -10   4   6        2.29        4.33      2.76 o 
  -9   4   6       22.67       28.75      2.84 o 
  -8   4   6       21.57       25.71      4.05 o 
  -7   4   6      203.69      201.53      5.57 o 
  -6   4   6        0.01        1.16      0.77 o 
  -5   4   6       36.08       38.65      3.04 o 
  -4   4   6      141.24      126.04      3.85 o 
  -3   4   6        7.19        6.68      0.83 o 
  -2   4   6      111.11      113.11      3.48 o 
  -1   4   6       30.77       28.35      1.72 o 
   0   4   6      111.28      108.04      3.02 o 
   1   4   6       67.86       66.67      2.36 o 
   2   4   6      230.55      226.17      5.16 o 
   3   4   6        1.02        0.94      1.13 o 
   4   4   6        3.59        5.46      1.40 o 
   5   4   6        3.07        0.35      1.34 o 
   6   4   6        4.96        7.93      2.30 o 
 -10   5   6        2.18        1.56      1.62 o 
  -9   5   6       51.92       59.06      4.59 o 
  -8   5   6        0.96        3.81      1.55 o 
  -7   5   6       47.14       45.13      2.74 o 
  -6   5   6        5.00        3.95      1.02 o 
  -5   5   6     1304.90     1336.64     15.70 o 
  -4   5   6       25.03       22.80      2.19 o 
  -3   5   6       14.51       10.10      1.02 o 
  -2   5   6       44.17       45.97      2.21 o 
  -1   5   6      103.27       90.79      2.96 o 
   0   5   6      150.72      157.83      4.84 o 
   1   5   6      139.65      134.57      4.01 o 
   2   5   6       94.62       98.43      4.76 o 
   3   5   6       14.52        9.21      1.37 o 
   4   5   6      113.35      113.67      5.65 o 
   5   5   6       51.31       50.95      4.17 o 
   6   5   6        0.19        1.27      2.76 o 
 -10   6   6        0.08       -0.85      1.68 o 
  -9   6   6        0.18       -0.95      1.77 o 
  -8   6   6        0.79        4.03      2.39 o 
  -7   6   6      159.87      166.38      6.28 o 
  -6   6   6        0.69        1.59      1.28 o 
  -5   6   6      707.02      705.45     11.61 o 
  -4   6   6      108.40       84.57      4.39 o 
  -3   6   6      522.67      492.31      6.10 o 
  -2   6   6       98.14       89.32      2.73 o 
  -1   6   6      762.21      727.25     10.20 o 
   0   6   6       88.20       88.68      2.88 o 
   1   6   6      501.32      465.81      7.35 o 
   2   6   6      311.92      304.74      6.48 o 
   3   6   6       24.00       23.17      2.13 o 
   4   6   6        0.00       -1.41      1.41 o 
   5   6   6        2.60        1.88      3.20 o 
   6   6   6        9.37       10.12      2.92 o 
 -10   7   6       14.53       17.32      3.51 o 
  -9   7   6       18.99       20.64      3.91 o 
  -8   7   6       97.96       88.30      4.92 o 
  -7   7   6        0.16        1.90      1.16 o 
  -6   7   6       11.62       11.47      1.93 o 
  -5   7   6       28.18       22.12      2.32 o 
  -4   7   6       11.42       19.67      1.91 o 
  -3   7   6     1718.03     1692.19     12.91 o 
  -2   7   6      137.00      123.60      3.29 o 
  -1   7   6      568.01      557.03      7.33 o 
   0   7   6      249.92      244.67      4.45 o 
   1   7   6      176.67      178.97      4.70 o 
   2   7   6       26.10       23.34      1.90 o 
   3   7   6      102.32       97.18      4.01 o 
   4   7   6        4.73        4.64      1.34 o 
   5   7   6       19.53       17.88      2.99 o 
   6   7   6        0.02        2.63      1.94 o 
 -10   8   6        0.81        1.41      2.11 o 
  -9   8   6        2.05        6.08      2.60 o 
  -8   8   6       13.23       18.17      2.48 o 
  -7   8   6       18.13       15.63      2.26 o 
  -6   8   6       13.44        9.28      1.67 o 
  -5   8   6        9.73        9.29      2.19 o 
  -4   8   6      168.96      161.48      4.69 o 
  -3   8   6      714.23      698.02      8.59 o 
  -2   8   6       94.93       98.96      2.98 o 
  -1   8   6      102.77       89.54      2.77 o 
   0   8   6      173.40      155.97      3.93 o 
   1   8   6      498.10      466.31      7.56 o 
   2   8   6      112.33      103.67      3.88 o 
   3   8   6        1.75        4.91      1.36 o 
   4   8   6       21.21       22.16      3.25 o 
   5   8   6        3.18        5.58      3.13 o 
   6   8   6        9.92        8.62      2.56 o 
 -10   9   6        1.17        2.69      2.46 o 
  -9   9   6       93.60       92.04      7.80 o 
  -8   9   6        0.21        4.62      1.64 o 
  -7   9   6        5.17        7.35      1.78 o 
  -6   9   6        8.10        2.39      1.66 o 
  -5   9   6      577.84      587.70     10.83 o 
  -4   9   6       36.03       31.44      2.27 o 
  -3   9   6       18.69       29.57      2.48 o 
  -2   9   6       52.93       44.37      2.47 o 
  -1   9   6     1093.33     1099.33      9.38 o 
   0   9   6      246.15      220.51      6.45 o 
   1   9   6      375.76      377.47      7.58 o 
   2   9   6       14.76       14.58      1.64 o 
   3   9   6      287.19      291.17      7.54 o 
   4   9   6       35.94       39.23      4.29 o 
   5   9   6       16.12       20.41      3.51 o 
  -9  10   6       48.53       49.81      5.59 o 
  -8  10   6        0.78        1.70      1.28 o 
  -7  10   6      248.00      252.18     10.43 o 
  -6  10   6       11.96       10.77      1.83 o 
  -5  10   6       44.11       47.21      3.26 o 
  -4  10   6       65.17       63.16      2.98 o 
  -3  10   6     2320.40     2275.84     17.61 o 
  -2  10   6      197.84      186.67      4.39 o 
  -1  10   6       31.34       37.03      2.81 o 
   0  10   6      225.34      224.65      6.41 o 
   1  10   6      192.00      193.94      6.43 o 
   2  10   6       17.29       17.35      2.02 o 
   3  10   6      173.52      181.40      6.12 o 
   4  10   6       32.28       31.83      4.03 o 
   5  10   6       99.02       99.58      7.42 o 
  -9  11   6       59.92       57.76      6.35 o 
  -8  11   6       13.94       10.42      3.10 o 
  -7  11   6        0.15        2.51      1.38 o 
  -6  11   6        1.18       -0.21      1.07 o 
  -5  11   6        0.11        0.05      0.91 o 
  -4  11   6       51.42       45.09      3.10 o 
  -3  11   6     1006.14     1002.81     11.81 o 
  -2  11   6      160.43      163.43      5.05 o 
  -1  11   6     1903.65     1826.52     14.17 o 
   0  11   6       89.20       82.57      3.91 o 
   1  11   6        4.71        3.33      1.12 o 
   2  11   6      118.27      118.05      4.73 o 
   3  11   6       92.67       97.22      5.45 o 
   4  11   6        0.30        0.40      1.50 o 
   5  11   6        2.87        4.59      1.89 o 
  -9  12   6        0.05        3.17      1.77 o 
  -8  12   6        6.28        4.42      1.55 o 
  -7  12   6       41.08       39.54      3.60 o 
  -6  12   6       27.05       28.73      2.67 o 
  -5  12   6       21.23       18.30      2.03 o 
  -4  12   6        0.04        0.96      0.84 o 
  -3  12   6       40.89       48.70      2.54 o 
  -2  12   6      443.15      455.26      9.85 o 
  -1  12   6       44.85       47.41      2.57 o 
   0  12   6       90.25       91.53      3.23 o 
   1  12   6        0.68        0.74      0.71 o 
   2  12   6       27.86       30.54      2.16 o 
   3  12   6        4.57        6.53      1.48 o 
   4  12   6        5.27        3.42      1.52 o 
   5  12   6       12.28       17.37      2.83 o 
  -9  13   6        2.84        1.19      1.21 o 
  -8  13   6        2.50        1.57      1.38 o 
  -7  13   6        2.72        3.22      1.41 o 
  -6  13   6       10.37        7.27      1.62 o 
  -5  13   6        0.59       -1.17      1.17 o 
  -4  13   6      106.74      101.38      3.57 o 
  -3  13   6      643.06      643.75      9.69 o 
  -2  13   6      287.04      282.51      5.75 o 
  -1  13   6     1100.69     1064.37     12.61 o 
   0  13   6        1.10        0.35      0.75 o 
   1  13   6      127.91      107.96      4.12 o 
   2  13   6        0.62        0.07      0.86 o 
   3  13   6        1.33        1.17      1.98 o 
   4  13   6        2.04        1.15      1.19 o 
   5  13   6       16.03       14.06      3.11 o 
  -9  14   6        0.99        1.91      2.59 o 
  -8  14   6       36.56       34.79      3.11 o 
  -7  14   6       76.38       74.46      4.15 o 
  -6  14   6       34.44       32.93      2.87 o 
  -5  14   6        3.87        5.11      0.99 o 
  -4  14   6      190.11      190.29      4.97 o 
  -3  14   6       79.97       92.64      3.42 o 
  -2  14   6        9.13        9.21      1.21 o 
  -1  14   6        0.04        2.13      1.78 o 
   0  14   6       11.52        7.05      1.12 o 
   1  14   6      134.73      141.41      4.98 o 
   2  14   6       54.15       56.20      2.94 o 
   3  14   6       61.38       71.09      4.58 o 
   4  14   6       21.20       29.31      3.23 o 
   5  14   6        8.27       10.60      2.44 o 
  -9  15   6        3.76        1.18      1.41 o 
  -8  15   6       16.15        8.68      1.93 o 
  -7  15   6        6.11        7.61      1.56 o 
  -6  15   6       73.15       73.68      7.12 o 
  -5  15   6       39.87       42.28      2.52 o 
  -4  15   6       13.44       11.27      1.44 o 
  -3  15   6       35.60       38.53      2.24 o 
  -2  15   6      361.61      363.65      6.20 o 
  -1  15   6       49.38       42.19      2.87 o 
   0  15   6        7.42        6.38      0.95 o 
   1  15   6       34.90       29.89      2.66 o 
   2  15   6        7.29        8.67      1.57 o 
   3  15   6        0.02       -1.56      1.56 o 
   4  15   6        0.21        0.19      1.46 o 
  -8  16   6        8.16       10.80      2.32 o 
  -7  16   6       27.53       28.43      4.97 o 
  -6  16   6       13.61        9.51      2.53 o 
  -5  16   6        1.86        2.39      0.95 o 
  -4  16   6       59.22       64.75      3.02 o 
  -3  16   6       22.47       19.28      1.71 o 
  -2  16   6        6.35        4.20      0.92 o 
  -1  16   6       12.61       11.17      1.37 o 
   0  16   6       47.27       44.83      2.47 o 
   1  16   6      135.52      129.21      5.86 o 
   2  16   6        0.46        0.37      1.19 o 
   3  16   6       16.37       15.68      2.32 o 
   4  16   6        4.62       10.29      2.26 o 
  -8  17   6        0.27        1.34      1.38 o 
  -7  17   6        2.29        3.08      1.42 o 
  -6  17   6        0.01        0.92      1.34 o 
  -5  17   6       12.64       15.70      1.99 o 
  -4  17   6       64.17       62.83      3.52 o 
  -3  17   6      132.84      142.90      4.39 o 
  -2  17   6        5.68        2.95      0.83 o 
  -1  17   6       84.90       72.12      3.57 o 
   0  17   6       15.51       15.05      1.76 o 
   1  17   6        0.40        2.53      1.72 o 
   2  17   6       52.19       48.09      5.34 o 
   3  17   6        4.62        4.51      2.03 o 
   4  17   6        1.77        2.00      2.05 o 
  -8  18   6        1.39        0.12      1.46 o 
  -7  18   6        0.76       -1.00      1.28 o 
  -6  18   6       14.04       14.30      2.15 o 
  -5  18   6      100.58      119.30      5.13 o 
  -4  18   6      137.80      142.53      7.38 o 
  -3  18   6      116.12      109.74      7.03 o 
  -2  18   6        0.03       -0.37      1.46 o 
  -1  18   6       31.00       30.26      2.50 o 
   0  18   6        3.11        2.84      1.03 o 
   1  18   6        6.91       10.56      2.05 o 
   2  18   6       34.32       42.39      4.69 o 
   3  18   6        8.09        9.84      2.65 o 
   4  18   6        5.11        4.87      2.20 o 
  -7  19   6        2.64        0.44      2.03 o 
  -6  19   6       54.21       63.86      4.80 o 
  -5  19   6        1.00        2.11      1.56 o 
  -4  19   6        1.89        3.40      3.10 o 
  -3  19   6        0.22        0.45      1.72 o 
  -2  19   6       28.40       25.25      2.81 o 
  -1  19   6        0.01        0.48      1.30 o 
   0  19   6        5.11        6.22      2.11 o 
   1  19   6        2.27        4.38      2.30 o 
   2  19   6       24.86       24.48      3.51 o 
   3  19   6        7.33       12.52      3.12 o 
  -7  20   6        0.35        2.21      1.56 o 
  -6  20   6        0.88        4.21      1.81 o 
  -5  20   6       11.91       14.47      2.54 o 
  -4  20   6      115.76      114.28      5.93 o 
  -3  20   6        5.78        4.55      1.41 o 
  -2  20   6        0.47        0.44      1.24 o 
  -1  20   6       24.15       23.79      2.75 o 
   0  20   6       13.01       12.88      2.99 o 
   1  20   6        0.22        1.16      1.77 o 
   2  20   6        5.00        3.80      1.94 o 
   3  20   6       53.61       59.66      5.99 o 
  -7  21   6        0.00        3.71      1.67 o 
  -6  21   6       23.16       22.52      3.10 o 
  -5  21   6        0.76        0.02      1.30 o 
  -4  21   6        0.01       -0.41      1.46 o 
  -3  21   6       18.50       19.49      2.60 o 
  -2  21   6        2.21        1.60      1.24 o 
  -1  21   6        0.46        0.03      1.47 o 
   0  21   6        1.07        3.50      1.82 o 
   1  21   6       27.26       29.81      5.52 o 
   2  21   6       10.76       10.06      2.72 o 
   3  21   6       11.48       11.23      3.12 o 
  -6  22   6        3.35        7.99      2.15 o 
  -5  22   6        3.16        3.32      1.46 o 
  -4  22   6        1.54        2.31      3.13 o 
  -3  22   6        1.17        2.11      1.46 o 
  -2  22   6        0.56        2.53      1.41 o 
  -1  22   6        1.40        3.98      2.21 o 
   0  22   6       12.07       16.40      3.51 o 
   1  22   6        2.12        0.92      1.56 o 
   2  22   6        0.20        3.06      2.76 o 
  -6  23   6        0.29        1.28      1.50 o 
  -5  23   6        0.00       -0.46      1.46 o 
  -4  23   6        0.50        2.36      1.50 o 
  -3  23   6        6.30        7.06      2.07 o 
  -2  23   6        0.11        0.26      1.34 o 
  -1  23   6       14.38       18.46      2.75 o 
   0  23   6        9.93        6.84      2.46 o 
   1  23   6        0.62        4.22      1.94 o 
   2  23   6       18.40       21.85      3.98 o 
  -5  24   6        0.46        1.72      1.55 o 
  -4  24   6       22.61       17.55      2.83 o 
  -3  24   6        8.47        9.27      2.10 o 
  -2  24   6       16.72       20.69      2.89 o 
  -1  24   6        8.74       11.69      2.48 o 
   0  24   6        0.01        0.37      1.56 o 
   1  24   6        0.40        4.73      3.87 o 
  -4  25   6        6.60        7.01      1.98 o 
  -3  25   6       22.39       21.82      3.88 o 
  -2  25   6        1.42        0.72      1.17 o 
  -1  25   6       18.40       15.78      2.69 o 
   0  25   6        0.02       -0.80      2.76 o 
  -3  26   6        4.28        6.63      2.60 o 
  -2  26   6        0.21        1.26      1.68 o 
  -1  26   6       21.94       20.79      2.90 o 
  -9   0   7      383.92      391.69     20.44 o 
  -7   0   7       12.24       42.71      7.73 o 
  -5   0   7      105.23       96.47      8.84 o 
  -3   0   7      778.52      760.61     13.45 o 
  -1   0   7      380.75      331.06      7.00 o 
   1   0   7      487.80      494.27      9.75 o 
   3   0   7        0.03        5.28      2.20 o 
   5   0   7        0.37        1.47      3.68 o 
 -10   1   7        0.56        2.78      1.83 o 
  -9   1   7       28.86       39.00      5.22 o 
  -8   1   7       59.60       58.01      6.11 o 
  -7   1   7      654.72      695.50     42.71 o 
  -6   1   7       69.45       66.97      5.07 o 
  -5   1   7       15.50       15.97      5.34 o 
  -4   1   7      139.41      137.05      3.08 o 
  -3   1   7      221.66      212.34      5.13 o 
  -2   1   7        0.98        2.60      0.69 o 
  -1   1   7      193.97      189.52      4.41 o 
   0   1   7       93.66       92.36      3.25 o 
   1   1   7        0.42        3.34      1.08 o 
   2   1   7        0.21        0.42      0.88 o 
   3   1   7      138.05      141.01      4.84 o 
   4   1   7        0.09        1.23      1.62 o 
   5   1   7        0.00        0.55      2.08 o 
 -10   2   7        4.14        3.87      2.60 o 
  -9   2   7        9.99       11.58      3.35 o 
  -8   2   7        0.23        2.58      2.34 o 
  -7   2   7      126.21      120.36     19.88 o 
  -6   2   7      122.84      112.62     41.42 o 
  -5   2   7       86.55       99.56      4.33 o 
  -4   2   7        0.18        1.33      0.87 o 
  -3   2   7       13.02       10.66      1.02 o 
  -2   2   7      324.22      325.49      5.55 o 
  -1   2   7        5.33        3.49      0.87 o 
   0   2   7       17.52       20.05      1.59 o 
   1   2   7       29.89       27.19      1.95 o 
   2   2   7       34.61       33.51      2.73 o 
   3   2   7       12.67       13.50      1.68 o 
   4   2   7        8.74       12.37      2.10 o 
   5   2   7       22.20       27.63      3.23 o 
 -10   3   7        3.03        2.25      2.30 o 
  -9   3   7       28.98       26.85      6.44 o 
  -8   3   7        1.53        4.19      2.38 o 
  -7   3   7      376.15      417.15     13.41 o 
  -6   3   7        9.90       14.20      4.05 o 
  -5   3   7      183.80      212.45      8.42 o 
  -4   3   7       80.51       80.29      3.24 o 
  -3   3   7      147.88      138.70      3.63 o 
  -2   3   7       23.96       22.28      1.54 o 
  -1   3   7       28.98       30.47      1.79 o 
   0   3   7        1.86        0.18      0.75 o 
   1   3   7      131.43      121.90      3.95 o 
   2   3   7       16.98       17.02      2.57 o 
   3   3   7        2.70        3.59      0.99 o 
   4   3   7        2.91        1.90      1.84 o 
   5   3   7        3.44        5.17      1.89 o 
 -10   4   7        0.89        2.78      1.68 o 
  -9   4   7       71.56       77.39     23.20 o 
  -8   4   7       33.98       39.49      8.65 o 
  -7   4   7        1.61       11.16      3.25 o 
  -6   4   7       22.98       14.94      5.89 o 
  -5   4   7     1056.62     1064.61     14.14 o 
  -4   4   7        1.53        1.04      0.76 o 
  -3   4   7        1.18        0.41      0.80 o 
  -2   4   7       11.28       10.21      1.12 o 
  -1   4   7      324.82      282.18      5.73 o 
   0   4   7        3.27        3.71      0.80 o 
   1   4   7       41.10       47.68      2.61 o 
   2   4   7       68.04       70.03      3.68 o 
   3   4   7       79.92       67.20      3.44 o 
   4   4   7        8.19        6.87      1.89 o 
   5   4   7       19.69       19.88      2.87 o 
 -10   5   7        0.75        5.05      2.72 o 
  -9   5   7        0.67        9.02      3.12 o 
  -8   5   7       52.35       46.17      9.76 o 
  -7   5   7      205.84      187.17     58.18 o 
  -6   5   7        0.97        1.10      0.99 o 
  -5   5   7        0.48       10.13      2.71 o 
  -4   5   7       24.37       23.21      2.19 o 
  -3   5   7      186.05      185.99      4.20 o 
  -2   5   7        0.83       -0.19      0.83 o 
  -1   5   7      302.14      285.21      7.30 o 
   0   5   7      403.98      419.08      7.16 o 
   1   5   7      350.70      318.00      6.56 o 
   2   5   7       27.44       23.86      2.22 o 
   3   5   7        3.03        4.94      1.40 o 
   4   5   7        2.08        2.82      1.59 o 
   5   5   7        0.52       -1.69      1.84 o 
 -10   6   7       10.44       14.54      4.79 o 
  -9   6   7       13.65       12.26      3.51 o 
  -8   6   7        0.03       -0.61      1.94 o 
  -7   6   7       18.11       23.51      4.79 o 
  -6   6   7      124.66      106.06     12.34 o 
  -5   6   7      441.22      443.25      8.11 o 
  -4   6   7       71.90       64.16      4.04 o 
  -3   6   7       64.76       53.43      2.70 o 
  -2   6   7      150.19      158.86      4.60 o 
  -1   6   7       30.71       31.22      2.09 o 
   0   6   7        2.38        7.10      1.44 o 
   1   6   7       35.87       33.54      2.25 o 
   2   6   7      137.32      132.21      4.54 o 
   3   6   7       85.85       85.27      3.98 o 
   4   6   7       78.81       85.53      5.37 o 
   5   6   7        1.96        4.20      1.50 o 
  -9   7   7        2.31        3.31      2.20 o 
  -8   7   7        1.40        2.03      1.66 o 
  -7   7   7       31.20       40.05      6.63 o 
  -6   7   7        8.18        7.91      1.59 o 
  -5   7   7      159.08      163.89      5.09 o 
  -4   7   7        0.34       -0.64      0.88 o 
  -3   7   7      108.16      102.17      3.86 o 
  -2   7   7        1.52        1.99      0.91 o 
  -1   7   7       49.74       56.84      2.89 o 
   0   7   7      414.22      411.21      7.23 o 
   1   7   7        0.23        1.83      1.02 o 
   2   7   7       14.56       11.10      1.68 o 
   3   7   7       60.59       68.81      3.61 o 
   4   7   7        5.64        6.11      1.93 o 
   5   7   7        2.94        5.54      2.20 o 
  -9   8   7        4.65        6.26      2.60 o 
  -8   8   7        0.91       -0.18      1.82 o 
  -7   8   7       12.44       12.26      1.89 o 
  -6   8   7       22.63       16.16      2.33 o 
  -5   8   7      168.53      164.18      5.19 o 
  -4   8   7       41.86       48.12      3.18 o 
  -3   8   7      161.37      146.13      4.68 o 
  -2   8   7       44.23       47.94      2.70 o 
  -1   8   7        2.07        0.87      0.95 o 
   0   8   7       48.70       48.50      2.56 o 
   1   8   7       86.74      104.75      4.40 o 
   2   8   7        0.88        1.87      1.18 o 
   3   8   7        6.19        8.84      1.61 o 
   4   8   7        6.99        9.76      2.86 o 
   5   8   7        0.11        0.34      2.76 o 
  -9   9   7        0.09        2.34      2.39 o 
  -8   9   7        1.87        2.42      1.84 o 
  -7   9   7        2.33        1.55      1.28 o 
  -6   9   7        1.27        1.63      2.13 o 
  -5   9   7       23.72       29.97      2.39 o 
  -4   9   7      107.77      112.67      3.78 o 
  -3   9   7      168.76      178.79      5.20 o 
  -2   9   7      354.07      352.43      6.92 o 
  -1   9   7       38.47       31.53      1.81 o 
   0   9   7        3.96        5.95      1.26 o 
   1   9   7       50.30       46.64      2.78 o 
   2   9   7      109.11      110.69      4.33 o 
   3   9   7        2.43        1.85      2.23 o 
   4   9   7        5.45        7.17      2.72 o 
  -9  10   7        5.10        2.16      1.77 o 
  -8  10   7        0.00       -0.83      1.94 o 
  -7  10   7        0.03        0.54      2.21 o 
  -6  10   7        9.53       13.35      2.10 o 
  -5  10   7       35.17       33.82      2.57 o 
  -4  10   7      124.80      127.60      4.08 o 
  -3  10   7       96.60       91.16      3.86 o 
  -2  10   7       23.76       22.05      1.95 o 
  -1  10   7       42.14       35.07      2.16 o 
   0  10   7      422.15      425.69      8.59 o 
   1  10   7        7.23        7.28      1.56 o 
   2  10   7        2.03        5.07      1.46 o 
   3  10   7       10.09        6.53      1.78 o 
   4  10   7       89.17       89.56      7.02 o 
  -9  11   7        1.86        0.09      1.50 o 
  -8  11   7        3.22        2.95      1.41 o 
  -7  11   7       19.06       14.88      3.35 o 
  -6  11   7        7.36        4.16      2.67 o 
  -5  11   7      110.64      119.53      4.64 o 
  -4  11   7       57.20       61.71      3.56 o 
  -3  11   7      283.22      282.01      6.02 o 
  -2  11   7      198.74      200.16      5.59 o 
  -1  11   7        2.44        1.49      0.84 o 
   0  11   7        0.03        1.81      1.03 o 
   1  11   7        0.10        0.53      0.96 o 
   2  11   7       53.34       59.93      3.58 o 
   3  11   7        2.47        1.17      1.08 o 
   4  11   7        8.92       12.09      3.25 o 
  -9  12   7       10.62        8.62      3.09 o 
  -8  12   7        5.66        7.70      2.08 o 
  -7  12   7        0.04        0.70      1.24 o 
  -6  12   7        7.93        5.48      2.01 o 
  -5  12   7      108.47       92.55      4.32 o 
  -4  12   7      204.95      192.54      5.75 o 
  -3  12   7       43.25       37.26      2.33 o 
  -2  12   7      154.22      149.93      4.95 o 
  -1  12   7      126.17      113.17      4.44 o 
   0  12   7       17.91       21.58      2.11 o 
   1  12   7      108.48       99.99      5.08 o 
   2  12   7       17.75       18.71      2.24 o 
   3  12   7       15.84       19.50      2.27 o 
   4  12   7        1.76        6.66      2.07 o 
  -9  13   7        2.43       -0.74      1.82 o 
  -8  13   7        5.71        9.05      1.93 o 
  -7  13   7        3.05        2.21      1.82 o 
  -6  13   7        8.51        6.69      1.60 o 
  -5  13   7       26.53       24.73      2.00 o 
  -4  13   7       27.70       25.00      2.00 o 
  -3  13   7       38.60       34.20      2.32 o 
  -2  13   7       29.30       32.04      2.42 o 
  -1  13   7        4.81        2.29      0.90 o 
   0  13   7      131.17      121.28      4.77 o 
   1  13   7       13.45       13.51      1.93 o 
   2  13   7       17.64       19.90      2.56 o 
   3  13   7       38.04       41.34      3.79 o 
   4  13   7       52.68       66.03      4.94 o 
  -8  14   7        0.03        1.72      1.16 o 
  -7  14   7        1.02        3.34      1.27 o 
  -6  14   7        0.41       -0.09      0.88 o 
  -5  14   7       55.39       59.65      3.09 o 
  -4  14   7       25.41       28.76      2.19 o 
  -3  14   7       26.85       30.16      2.16 o 
  -2  14   7        0.50       -0.10      1.28 o 
  -1  14   7       24.72       18.60      1.82 o 
   0  14   7       26.23       25.80      2.38 o 
   1  14   7      122.36      143.58      6.48 o 
   2  14   7        8.30        8.84      1.59 o 
   3  14   7       12.53       10.70      2.95 o 
   4  14   7       11.29       16.77      5.16 o 
  -8  15   7        0.01       -0.51      1.46 o 
  -7  15   7       17.44       23.74      2.42 o 
  -6  15   7       53.03       51.67      3.02 o 
  -5  15   7       56.04       64.00      3.27 o 
  -4  15   7        5.04        7.66      1.43 o 
  -3  15   7      217.68      219.67      5.17 o 
  -2  15   7       32.96       35.01      2.56 o 
  -1  15   7       70.33       73.24      3.76 o 
   0  15   7        6.04        5.56      1.59 o 
   1  15   7       99.81      110.40      4.96 o 
   2  15   7       18.25       24.16      2.93 o 
   3  15   7        6.77        6.44      2.34 o 
  -8  16   7        3.87        2.65      1.67 o 
  -7  16   7       49.00       48.56      4.18 o 
  -6  16   7        0.31        3.53      1.10 o 
  -5  16   7      287.36      303.52      6.90 o 
  -4  16   7       63.09       60.81      3.09 o 
  -3  16   7       24.91       22.35      1.90 o 
  -2  16   7        0.60       -0.44      0.87 o 
  -1  16   7        0.79        0.60      0.76 o 
   0  16   7        1.26        1.45      1.03 o 
   1  16   7       21.53       25.21      2.98 o 
   2  16   7       20.24       19.79      2.90 o 
   3  16   7        4.25        1.37      2.03 o 
  -8  17   7        1.71        2.36      2.31 o 
  -7  17   7       15.57       16.91      3.55 o 
  -6  17   7       20.67       19.46      2.24 o 
  -5  17   7       85.04       93.71      4.60 o 
  -4  17   7       22.26       17.00      1.98 o 
  -3  17   7      113.68      105.82      3.73 o 
  -2  17   7       12.75       15.00      2.10 o 
  -1  17   7       35.07       28.20      3.08 o 
   0  17   7        1.52       -0.41      1.24 o 
   1  17   7        4.62        7.64      2.05 o 
   2  17   7        7.76        5.91      2.20 o 
   3  17   7        6.43       11.05      3.35 o 
  -7  18   7       33.66       38.60      3.39 o 
  -6  18   7       58.93       59.99      4.67 o 
  -5  18   7       81.40       85.60      5.31 o 
  -4  18   7       37.41       40.78      3.75 o 
  -3  18   7        0.06        0.01      1.06 o 
  -2  18   7        3.20        4.79      2.95 o 
  -1  18   7       36.82       33.58      3.30 o 
   0  18   7        2.44        1.93      1.41 o 
   1  18   7       52.07       58.28      4.37 o 
   2  18   7        2.64        4.92      2.20 o 
  -7  19   7       29.46       38.35      3.96 o 
  -6  19   7       28.80       31.74      3.58 o 
  -5  19   7        3.49       10.30      2.41 o 
  -4  19   7       48.78       58.32      4.59 o 
  -3  19   7       20.01       21.74      2.44 o 
  -2  19   7       21.90       22.44      2.80 o 
  -1  19   7       48.13       57.43      5.47 o 
   0  19   7       26.53       31.45      4.17 o 
   1  19   7       14.73       13.10      4.23 o 
   2  19   7        1.92        4.62      3.13 o 
  -6  20   7       51.90       63.99      5.03 o 
  -5  20   7        2.19        0.11      1.24 o 
  -4  20   7       42.99       41.54      3.81 o 
  -3  20   7        3.24        3.59      1.41 o 
  -2  20   7       58.18       67.22      4.80 o 
  -1  20   7       41.58       59.17      5.71 o 
   0  20   7        8.45        8.42      6.26 o 
   1  20   7       15.82       14.93      3.38 o 
   2  20   7        4.35        5.21      3.13 o 
  -6  21   7       42.28       44.44      4.63 o 
  -5  21   7        8.20       10.34      2.37 o 
  -4  21   7       28.56       36.15      3.75 o 
  -3  21   7        0.71       -1.47      1.49 o 
  -2  21   7        4.85        6.54      1.95 o 
  -1  21   7        5.69        7.87      2.83 o 
   0  21   7       19.33       17.84      3.51 o 
   1  21   7        1.87        1.52      2.58 o 
  -5  22   7       78.80       76.70      5.52 o 
  -4  22   7        1.33        3.29      1.56 o 
  -3  22   7        0.74        2.61      1.52 o 
  -2  22   7        5.92       10.08      2.19 o 
  -1  22   7        1.77        1.54      2.03 o 
   0  22   7        0.00        1.29      2.08 o 
  -4  23   7        3.57        1.55      1.55 o 
  -3  23   7       25.20       27.44      3.17 o 
  -2  23   7        0.24        1.01      1.41 o 
  -1  23   7        3.20        2.31      2.46 o 
   0  23   7        7.49       14.70      3.18 o 
  -3  24   7        9.16       11.13      2.46 o 
  -2  24   7       29.57       38.93      3.99 o 
  -8   0   8       13.40       20.99      5.52 o 
  -6   0   8        7.62        7.00      2.58 o 
  -4   0   8       86.03       79.90      7.73 o 
  -2   0   8       14.13       12.07      2.08 o 
   0   0   8      233.76      240.96      9.48 o 
   2   0   8       18.53       19.47      3.25 o 
   4   0   8       63.84       64.44      9.21 o 
  -9   1   8       13.87       21.18      4.29 o 
  -8   1   8        1.09        0.97      2.76 o 
  -7   1   8       54.94       48.63      5.71 o 
  -6   1   8        8.18        6.48      2.39 o 
  -5   1   8       38.82       37.11      4.03 o 
  -4   1   8        0.22       -0.53      0.82 o 
  -3   1   8       68.69       54.38      2.93 o 
  -2   1   8      116.81      117.81      4.43 o 
  -1   1   8        8.20        4.39      1.59 o 
   0   1   8        1.81        3.28      1.36 o 
   1   1   8       51.75       48.28      3.20 o 
   2   1   8        3.21        2.40      1.05 o 
   3   1   8        6.38       18.65      2.69 o 
   4   1   8        5.81        9.00      4.42 o 
  -9   2   8      185.20      150.51     10.41 o 
  -8   2   8        2.97        4.05      2.34 o 
  -7   2   8       60.66       56.14      8.84 o 
  -6   2   8       11.92       11.70      2.76 o 
  -5   2   8       14.64       12.27      2.38 o 
  -4   2   8      124.06      111.27      4.92 o 
  -3   2   8      161.77      159.39      4.89 o 
  -2   2   8        2.97        2.82      1.01 o 
  -1   2   8       10.23        3.21      0.86 o 
   0   2   8       13.62       13.89      1.76 o 
   1   2   8        1.08        1.96      1.16 o 
   2   2   8        0.02        2.28      1.30 o 
   3   2   8      207.53      219.76      7.68 o 
   4   2   8        0.19        4.38      2.72 o 
  -9   3   8       15.65       20.45      4.03 o 
  -8   3   8       49.15       48.12      5.19 o 
  -7   3   8       58.60       55.48      5.45 o 
  -6   3   8       79.06       64.24      6.44 o 
  -5   3   8       11.42        8.92      1.64 o 
  -4   3   8       26.87       27.09      2.44 o 
  -3   3   8        3.47        1.30      0.88 o 
  -2   3   8       74.12       74.14      3.51 o 
  -1   3   8       65.52       74.23      4.15 o 
   0   3   8       81.96       86.62      4.13 o 
   1   3   8        0.10        2.80      1.48 o 
   2   3   8      141.28      136.51      5.98 o 
   3   3   8        0.80        6.03      1.88 o 
   4   3   8        2.90        0.20      4.05 o 
  -9   4   8        0.21        3.29      4.23 o 
  -8   4   8        9.21        8.58      2.99 o 
  -7   4   8        7.66       11.35      2.99 o 
  -6   4   8       19.63       18.52      2.40 o 
  -5   4   8      343.40      328.49      7.19 o 
  -4   4   8      294.08      290.59      6.96 o 
  -3   4   8       98.17       95.79      4.58 o 
  -2   4   8       22.62       21.91      1.77 o 
  -1   4   8      132.77      116.89      4.29 o 
   0   4   8       80.48       87.12      3.58 o 
   1   4   8        2.33        2.92      1.41 o 
   2   4   8       78.28       86.31      4.69 o 
   3   4   8        3.02        2.46      1.36 o 
   4   4   8       32.80       35.17      4.95 o 
  -9   5   8       51.40       49.21      6.26 o 
  -8   5   8        4.06       -0.74      1.84 o 
  -7   5   8        3.92        2.50      1.84 o 
  -6   5   8       39.85       42.17      3.36 o 
  -5   5   8      100.66      100.48      4.11 o 
  -4   5   8       93.25       83.84      3.70 o 
  -3   5   8      152.68      156.80      6.01 o 
  -2   5   8       26.19       29.44      2.76 o 
  -1   5   8        2.28        0.82      0.81 o 
   0   5   8       87.89       84.14      3.47 o 
   1   5   8      226.96      212.61      5.78 o 
   2   5   8      133.93      142.52      5.04 o 
   3   5   8        0.20        0.60      1.41 o 
   4   5   8        0.23        1.47      2.95 o 
  -9   6   8        5.33        6.73      2.72 o 
  -8   6   8        0.88        2.53      1.94 o 
  -7   6   8       41.32       42.45      4.66 o 
  -6   6   8       10.45       12.22      2.05 o 
  -5   6   8       29.76       28.07      2.27 o 
  -4   6   8       41.09       37.05      2.52 o 
  -3   6   8      160.81      158.36      6.09 o 
  -2   6   8       43.79       44.81      2.57 o 
  -1   6   8       70.77       72.40      3.10 o 
   0   6   8        2.31        2.10      0.83 o 
   1   6   8       80.44       85.06      4.14 o 
   2   6   8        0.03        0.50      1.07 o 
   3   6   8       68.67       72.78      3.82 o 
   4   6   8        0.03       -2.60      2.60 o 
  -9   7   8        1.15       -0.55      2.76 o 
  -8   7   8        8.77        6.98      3.87 o 
  -7   7   8        0.78       -0.23      1.41 o 
  -6   7   8       16.98       17.82      2.05 o 
  -5   7   8       17.57       19.18      2.07 o 
  -4   7   8        1.07        0.91      1.01 o 
  -3   7   8       52.66       56.02      3.60 o 
  -2   7   8      206.20      210.35      5.94 o 
  -1   7   8        1.82       -0.31      0.78 o 
   0   7   8       12.96       12.86      1.48 o 
   1   7   8       18.98       26.76      2.23 o 
   2   7   8       10.92       12.32      1.77 o 
   3   7   8        0.72       -0.67      1.12 o 
  -9   8   8        0.09       -1.84      2.08 o 
  -8   8   8        1.23        1.80      3.31 o 
  -7   8   8       38.98       32.91     14.54 o 
  -6   8   8       16.88       17.40      1.94 o 
  -5   8   8        0.06        1.94      0.96 o 
  -4   8   8       23.54       26.03      2.20 o 
  -3   8   8        1.43        0.91      0.98 o 
  -2   8   8       27.06       27.15      2.33 o 
  -1   8   8        0.08        1.21      0.85 o 
   0   8   8       34.32       32.98      2.33 o 
   1   8   8       28.99       24.34      2.10 o 
   2   8   8       48.83       45.07      2.96 o 
   3   8   8       21.35       19.51      2.22 o 
  -9   9   8       16.49       15.03      3.62 o 
  -8   9   8        0.17        2.95      2.08 o 
  -7   9   8       17.88       24.43      3.72 o 
  -6   9   8        0.01        2.54      0.99 o 
  -5   9   8       62.69       64.56      3.12 o 
  -4   9   8        2.70        2.00      1.16 o 
  -3   9   8       94.10       94.35      4.82 o 
  -2   9   8        0.07        0.08      0.80 o 
  -1   9   8      149.84      145.35      4.60 o 
   0   9   8       22.62       26.74      2.09 o 
   1   9   8       10.11       11.63      1.50 o 
   2   9   8        1.54        1.36      1.08 o 
   3   9   8        2.13        4.09      1.70 o 
  -9  10   8        0.01        1.08      3.50 o 
  -8  10   8        7.11        5.05      4.79 o 
  -7  10   8       65.13       72.20      6.11 o 
  -6  10   8        0.42        3.63      1.25 o 
  -5  10   8       35.33       39.58      2.53 o 
  -4  10   8       46.96       43.89      2.90 o 
  -3  10   8       20.70       21.42      2.53 o 
  -2  10   8        4.95        4.85      1.36 o 
  -1  10   8       27.24       30.17      2.96 o 
   0  10   8       17.18       19.09      1.86 o 
   1  10   8        9.17        5.82      2.04 o 
   2  10   8       21.80       28.76      2.72 o 
   3  10   8       82.77       91.66      4.95 o 
  -8  11   8        0.29       -1.47      1.84 o 
  -7  11   8        0.51        4.14      3.68 o 
  -6  11   8       37.79       43.13      3.11 o 
  -5  11   8        0.47        0.48      0.86 o 
  -4  11   8        3.91        3.54      1.12 o 
  -3  11   8       14.41       12.96      1.66 o 
  -2  11   8      140.13      128.53      4.36 o 
  -1  11   8       15.58       12.80      1.75 o 
   0  11   8        6.88        7.32      1.56 o 
   1  11   8       15.90       12.79      1.86 o 
   2  11   8       59.63       65.14      4.03 o 
   3  11   8       25.17       26.65      2.95 o 
  -8  12   8       20.62       26.23      3.88 o 
  -7  12   8        0.24        2.99      1.14 o 
  -6  12   8        0.20        2.55      1.12 o 
  -5  12   8        0.51        2.11      0.97 o 
  -4  12   8       50.93       50.19      2.89 o 
  -3  12   8       39.07       34.34      2.71 o 
  -2  12   8        4.49        5.33      1.09 o 
  -1  12   8       78.15       81.56      4.07 o 
   0  12   8       61.68       66.17      3.81 o 
   1  12   8       13.82       14.84      2.18 o 
   2  12   8       35.27       38.92      3.21 o 
   3  12   8        0.42       -1.82      1.82 o 
  -8  13   8        6.57        3.91      3.31 o 
  -7  13   8        1.71        2.46      0.93 o 
  -6  13   8        3.06        5.65      1.36 o 
  -5  13   8       42.67       41.82      2.47 o 
  -4  13   8        0.60        0.04      0.97 o 
  -3  13   8       20.88       23.72      2.34 o 
  -2  13   8        6.35        8.85      1.33 o 
  -1  13   8       26.66       23.94      3.51 o 
   0  13   8        0.80       -0.31      1.08 o 
   1  13   8       71.71       81.06      5.22 o 
   2  13   8       25.14       27.35      2.79 o 
  -8  14   8        3.18        4.78      2.69 o 
  -7  14   8        5.39        2.77      1.18 o 
  -6  14   8        0.36        0.86      1.74 o 
  -5  14   8        7.02        8.90      1.38 o 
  -4  14   8       25.68       24.76      2.14 o 
  -3  14   8       65.00       64.48      4.62 o 
  -2  14   8       23.72       19.69      1.87 o 
  -1  14   8       23.66       24.89      3.88 o 
   0  14   8        0.65        2.42      1.22 o 
   1  14   8        6.51        8.42      1.79 o 
   2  14   8       34.16       36.55      3.16 o 
  -7  15   8        1.29        4.16      1.38 o 
  -6  15   8       69.53       91.96      4.32 o 
  -5  15   8       22.90       16.93      1.83 o 
  -4  15   8       21.52       20.61      2.02 o 
  -3  15   8       44.43       41.37      3.56 o 
  -2  15   8       20.23       17.79      1.88 o 
  -1  15   8        1.82        2.13      1.06 o 
   0  15   8      100.56      106.97      4.99 o 
   1  15   8       18.04       15.75      2.22 o 
   2  15   8       24.80       27.97      3.54 o 
  -7  16   8       64.72       63.57      4.23 o 
  -6  16   8       30.75       36.81      2.81 o 
  -5  16   8       35.74       32.94      2.46 o 
  -4  16   8      162.14      168.38      5.41 o 
  -3  16   8        6.76        6.14      1.37 o 
  -2  16   8        4.81        4.99      1.42 o 
  -1  16   8       14.09       17.89      2.06 o 
   0  16   8        1.59        0.11      1.68 o 
   1  16   8       22.70       28.36      3.33 o 
   2  16   8       27.25       27.04      3.31 o 
  -7  17   8       26.89       24.38      2.69 o 
  -6  17   8       94.67       94.76      5.08 o 
  -5  17   8        0.39        1.08      1.59 o 
  -4  17   8        2.77        3.54      1.03 o 
  -3  17   8       32.44       29.19      3.17 o 
  -2  17   8        0.44        0.37      1.19 o 
  -1  17   8       22.63       20.31      2.54 o 
   0  17   8       12.54       13.20      2.32 o 
   1  17   8        0.01        2.39      1.59 o 
  -6  18   8        2.41        4.33      1.83 o 
  -5  18   8        1.68        1.15      1.41 o 
  -4  18   8        2.38       -0.53      1.77 o 
  -3  18   8        0.43        0.10      4.05 o 
  -2  18   8        3.28        3.76      2.30 o 
  -1  18   8       14.56       14.19      2.46 o 
   0  18   8       10.81       13.08      2.37 o 
   1  18   8       25.56       27.03      4.63 o 
  -6  19   8        3.67        3.80      1.70 o 
  -5  19   8        0.27        2.09      1.63 o 
  -4  19   8        0.08        1.51      1.62 o 
  -3  19   8       21.12       27.02      3.91 o 
  -2  19   8       10.02        8.82      2.46 o 
  -1  19   8       36.29       40.33      5.07 o 
   0  19   8       21.98       27.89      4.29 o 
  -5  20   8       19.32       17.48      3.08 o 
  -4  20   8       15.67       15.58      2.42 o 
  -3  20   8        0.06        0.28      1.68 o 
  -2  20   8       22.63       32.77      4.55 o 
  -1  20   8       19.62       25.43      7.73 o 
   0  20   8        0.79        2.39      2.34 o 
  -4  21   8        2.95        9.05      2.10 o 
  -3  21   8        3.28        5.56      2.17 o 
  -2  21   8        7.37        6.45      2.46 o 
  -1  21   8        5.94        5.58      2.46 o 
  -9   0   9        1.79        5.16      3.31 o 
  -7   0   9       69.84       58.18      8.84 o 
  -5   0   9      117.96      120.41     10.68 o 
  -3   0   9      322.11      300.97     10.06 o 
  -1   0   9       27.73       35.82      4.79 o 
   1   0   9       49.83       47.77      5.03 o 
  -9   1   9       12.11        9.47      3.13 o 
  -8   1   9       17.60       20.45      3.65 o 
  -7   1   9       42.62       39.40      4.81 o 
  -6   1   9        0.68        2.41      2.30 o 
  -5   1   9       36.38       38.46      4.29 o 
  -4   1   9       68.33       62.20      5.07 o 
  -3   1   9        1.93        0.66      1.11 o 
  -2   1   9       21.83       29.55      2.55 o 
  -1   1   9      288.96      262.05      8.35 o 
   0   1   9       85.73       94.24      4.60 o 
   1   1   9       83.35       78.12      4.49 o 
   2   1   9        4.94        4.66      1.40 o 
  -9   2   9        3.41        1.95      2.20 o 
  -8   2   9        2.33        3.53      2.95 o 
  -7   2   9        0.04        2.55      2.03 o 
  -6   2   9      208.77      200.64      9.76 o 
  -5   2   9        6.04        1.95      3.13 o 
  -4   2   9        0.76        0.18      1.56 o 
  -3   2   9       34.02       28.88      2.90 o 
  -2   2   9      219.96      216.70      6.42 o 
  -1   2   9        7.50        2.21      1.82 o 
   0   2   9       10.95       15.04      2.04 o 
   1   2   9        9.51       11.80      2.07 o 
   2   2   9        8.92        8.69      1.81 o 
  -9   3   9        0.01        1.66      4.23 o 
  -8   3   9       37.35       43.05      8.84 o 
  -7   3   9        2.34        1.99      2.03 o 
  -6   3   9        1.21        0.71      2.76 o 
  -5   3   9       15.06       12.71      2.60 o 
  -4   3   9       86.44       86.68      6.11 o 
  -3   3   9        8.51        5.54      1.64 o 
  -2   3   9        5.74        5.77      1.31 o 
  -1   3   9       89.99       79.95      4.11 o 
   0   3   9       50.25       38.85      3.93 o 
   1   3   9        4.88        4.93      1.68 o 
   2   3   9        5.38        4.73      1.59 o 
  -8   4   9        4.97        1.54      2.76 o 
  -7   4   9        0.07       -1.00      1.77 o 
  -6   4   9        1.31        2.61      3.87 o 
  -5   4   9       35.61       33.04      3.91 o 
  -4   4   9        0.01        1.03      1.28 o 
  -3   4   9      111.78      103.96      5.22 o 
  -2   4   9        8.42        9.74      1.89 o 
  -1   4   9       47.87       44.94      4.41 o 
   0   4   9       14.91       10.07      2.07 o 
   1   4   9      122.98      138.34      6.72 o 
   2   4   9       11.66       23.69      2.68 o 
  -8   5   9        6.58       11.05      2.86 o 
  -7   5   9        0.41       -1.77      1.77 o 
  -6   5   9        0.46        0.50      1.41 o 
  -5   5   9       30.50       32.42      3.91 o 
  -4   5   9       79.51       81.06      4.65 o 
  -3   5   9        3.58        5.37      2.73 o 
  -2   5   9        1.28        0.87      1.34 o 
  -1   5   9       32.77       33.62      2.87 o 
   0   5   9       40.95       43.03      3.16 o 
   1   5   9       25.55       34.20      3.16 o 
   2   5   9        1.13        3.22      1.46 o 
  -8   6   9        1.92        6.44      2.60 o 
  -7   6   9       11.35       11.45      2.83 o 
  -6   6   9       16.87       19.28      3.31 o 
  -5   6   9       43.56       37.91      4.03 o 
  -4   6   9       19.64       17.50      2.47 o 
  -3   6   9        0.00       -0.42      1.24 o 
  -2   6   9       66.01       70.22      4.52 o 
  -1   6   9        0.35       -0.25      1.06 o 
   0   6   9        8.72       10.28      1.88 o 
   1   6   9       34.18       43.04      4.09 o 
   2   6   9       39.99       41.03      3.47 o 
  -8   7   9        4.41        2.95      1.77 o 
  -7   7   9       43.89       41.85      3.73 o 
  -6   7   9        0.56       -0.34      1.13 o 
  -5   7   9        0.04        0.66      0.90 o 
  -4   7   9        6.40        9.21      1.91 o 
  -3   7   9       36.71       41.61      3.99 o 
  -2   7   9        1.99        0.09      1.30 o 
  -1   7   9      111.65      112.43      5.81 o 
   0   7   9        6.07        7.71      1.86 o 
   1   7   9       64.48       56.68      3.90 o 
   2   7   9        7.59       12.85      2.34 o 
  -8   8   9        0.12        0.55      1.66 o 
  -7   8   9        8.68        6.41      1.98 o 
  -6   8   9       22.26       18.12      2.58 o 
  -5   8   9        7.57        8.40      1.55 o 
  -4   8   9        0.90       -0.07      1.19 o 
  -3   8   9       89.39       94.07      4.38 o 
  -2   8   9       47.99       52.96      3.33 o 
  -1   8   9       51.93       59.14      4.32 o 
   0   8   9        8.35       13.54      2.76 o 
   1   8   9       64.08       79.28      5.63 o 
   2   8   9        5.10        5.73      1.71 o 
  -8   9   9       22.93       24.30      4.69 o 
  -7   9   9        4.45        3.72      1.41 o 
  -6   9   9        0.74        4.20      1.83 o 
  -5   9   9        2.56        3.15      1.65 o 
  -4   9   9       48.64       55.77      4.04 o 
  -3   9   9        2.00        1.14      0.93 o 
  -2   9   9       26.17       29.25      2.73 o 
  -1   9   9       62.79       74.23      4.19 o 
   0   9   9      196.18      204.01      6.02 o 
   1   9   9       73.48       82.61      5.42 o 
   2   9   9        2.97        2.36      1.54 o 
  -8  10   9        1.96        4.88      1.60 o 
  -7  10   9        1.41        3.93      1.53 o 
  -6  10   9       40.98       50.92      4.11 o 
  -5  10   9        6.69        3.40      1.14 o 
  -4  10   9        3.91       -0.18      1.30 o 
  -3  10   9       13.02       10.55      1.47 o 
  -2  10   9       94.20       89.75      4.59 o 
  -1  10   9        0.02        2.51      1.14 o 
   0  10   9       13.25       20.51      2.51 o 
   1  10   9       27.00       29.85      3.67 o 
  -7  11   9       17.41       18.55      2.96 o 
  -6  11   9        5.52        5.56      1.42 o 
  -5  11   9        4.52        5.72      1.49 o 
  -4  11   9        0.46       -0.20      1.51 o 
  -3  11   9        8.17        8.21      1.43 o 
  -2  11   9        8.54        6.30      1.91 o 
  -1  11   9      137.03      154.89      5.98 o 
   0  11   9       28.53       27.21      2.76 o 
   1  11   9        5.57        5.66      1.52 o 
  -7  12   9        2.54        2.32      1.34 o 
  -6  12   9        4.57        5.67      1.46 o 
  -5  12   9       16.71       18.71      2.20 o 
  -4  12   9        8.23        5.75      2.02 o 
  -3  12   9       62.07       69.16      4.19 o 
  -2  12   9       40.73       39.42      3.06 o 
  -1  12   9       11.05       17.69      2.32 o 
   0  12   9        1.00        2.21      1.70 o 
   1  12   9       21.72       19.80      3.03 o 
  -7  13   9        0.50        2.33      1.37 o 
  -6  13   9        7.16        6.44      1.60 o 
  -5  13   9        0.11        0.09      0.93 o 
  -4  13   9       16.15       13.73      2.07 o 
  -3  13   9       18.12       18.64      2.21 o 
  -2  13   9       67.07       77.90      5.07 o 
  -1  13   9       76.70       89.93      4.65 o 
   0  13   9       25.53       18.56      2.67 o 
   1  13   9        3.55        2.09      1.30 o 
  -7  14   9        8.79        9.42      1.93 o 
  -6  14   9        0.23        0.08      0.98 o 
  -5  14   9       13.22        7.25      2.38 o 
  -4  14   9        8.72        8.91      1.50 o 
  -3  14   9        0.13        3.13      1.28 o 
  -2  14   9       15.55       16.60      2.27 o 
  -1  14   9       37.29       49.39      3.49 o 
   0  14   9       24.48       31.14      3.00 o 
  -6  15   9        4.44        3.08      1.05 o 
  -5  15   9       20.35       23.48      2.51 o 
  -4  15   9        3.07        4.89      1.19 o 
  -3  15   9       24.44       24.49      2.87 o 
  -2  15   9        2.16        1.74      1.33 o 
  -1  15   9       33.42       42.68      3.35 o 
   0  15   9       33.76       41.48      3.39 o 
  -6  16   9        3.21        3.71      1.12 o 
  -5  16   9        9.35       12.79      1.79 o 
  -4  16   9        0.34       -0.62      1.00 o 
  -3  16   9       13.32       13.02      2.11 o 
  -2  16   9       23.61       22.76      2.57 o 
  -1  16   9        4.72        8.07      2.03 o 
  -5  17   9       12.23       12.34      2.00 o 
  -4  17   9       14.91       19.52      3.51 o 
  -3  17   9       14.48       13.51      2.15 o 
  -2  17   9        1.19        4.54      1.64 o 
  -1  17   9        8.85        9.91      2.07 o 
  -4  18   9        0.51        1.38      4.60 o 
  -3  18   9        4.86        9.56      3.13 o 
  -2  18   9       29.83       27.08      4.29 o 
  -6   0  10       20.61       25.04      5.52 o 
  -4   0  10      100.83       99.42      9.94 o 
  -2   0  10        0.16        2.21      1.89 o 
   0   0  10       74.90       93.41      7.02 o 
  -7   1  10       13.04        8.70      2.83 o 
  -6   1  10       27.62       27.13      4.43 o 
  -5   1  10       26.14       26.74      3.88 o 
  -4   1  10       11.56        8.30      3.50 o 
  -3   1  10       22.63       17.22      3.35 o 
  -2   1  10       11.06       10.24      2.00 o 
  -1   1  10        3.77        0.67      1.27 o 
   0   1  10        7.64       11.46      1.99 o 
   1   1  10       26.93       26.88      3.93 o 
  -7   2  10        9.04       10.20      3.68 o 
  -6   2  10       26.24       27.52      4.29 o 
  -5   2  10       38.46       37.56      4.55 o 
  -4   2  10        6.24        8.20      2.20 o 
  -3   2  10       42.79       33.33      4.55 o 
  -2   2  10        0.04        0.23      1.41 o 
  -1   2  10       51.87       63.51      4.00 o 
   0   2  10        0.40        0.51      1.31 o 
   1   2  10        0.85        3.22      1.63 o 
  -7   3  10       14.45       11.23      3.12 o 
  -6   3  10       52.44       60.36      5.85 o 
  -5   3  10       32.05       34.67      4.43 o 
  -4   3  10        2.63        3.96      2.20 o 
  -3   3  10        1.13        3.97      1.38 o 
  -2   3  10      154.44      159.40      7.12 o 
  -1   3  10        4.35        5.06      1.54 o 
   0   3  10        4.75        6.00      1.52 o 
   1   3  10       32.18       35.56      4.25 o 
  -7   4  10        8.50       10.61      3.31 o 
  -6   4  10        0.10        3.31      2.34 o 
  -5   4  10        0.65        2.03      1.82 o 
  -4   4  10      164.90      176.20      9.11 o 
  -3   4  10        0.78        1.45      1.41 o 
  -2   4  10        7.83        7.06      1.87 o 
  -1   4  10        2.25        1.06      1.60 o 
   0   4  10       50.54       48.04      3.63 o 
  -7   5  10        7.80        6.63      2.60 o 
  -6   5  10        2.60        5.22      2.20 o 
  -5   5  10       66.72       87.24      6.64 o 
  -4   5  10        0.12        4.79      2.46 o 
  -3   5  10       21.74       18.41      2.63 o 
  -2   5  10       39.83       43.33      3.81 o 
  -1   5  10       57.68       65.38      4.80 o 
   0   5  10        9.08       11.84      1.96 o 
  -7   6  10       25.41       31.24      4.51 o 
  -6   6  10        1.35        1.58      5.34 o 
  -5   6  10       87.78       90.88     13.62 o 
  -4   6  10       18.65       18.84      3.35 o 
  -3   6  10       96.65      103.99      5.80 o 
  -2   6  10        0.80       -0.13      1.46 o 
  -1   6  10       14.12       12.14      2.40 o 
   0   6  10        8.78       11.39      1.90 o 
  -7   7  10       25.59       25.13      4.24 o 
  -6   7  10       62.04       64.23      6.11 o 
  -5   7  10       47.31       53.02      5.33 o 
  -4   7  10        0.04        4.60      1.85 o 
  -3   7  10       10.67       16.50      3.02 o 
  -2   7  10       25.16       12.12      4.79 o 
  -1   7  10        3.30        2.48      1.71 o 
   0   7  10       34.53       46.68      4.39 o 
  -7   8  10       17.26       17.26      3.38 o 
  -6   8  10       10.66        9.56      2.99 o 
  -5   8  10        1.10       -1.69      3.50 o 
  -4   8  10      108.86      112.63      6.01 o 
  -3   8  10        8.97        6.39      1.76 o 
  -2   8  10       16.42       18.19      2.75 o 
  -1   8  10       20.74       26.86      3.26 o 
   0   8  10       24.41       23.09      3.26 o 
  -6   9  10        1.74        6.26      2.60 o 
  -5   9  10       38.61       38.33      4.69 o 
  -4   9  10       51.29       57.97      4.32 o 
  -3   9  10        4.05        9.17      2.22 o 
  -2   9  10       26.09       23.19      3.06 o 
  -1   9  10       37.34       44.55      4.11 o 
   0   9  10       28.61       36.89      3.89 o 
  -6  10  10        0.04       -0.59      1.68 o 
  -5  10  10       31.92       29.57      4.42 o 
  -4  10  10       16.50       15.63      3.86 o 
  -3  10  10      145.86      178.05      7.86 o 
  -2  10  10       26.82       26.66      5.16 o 
  -1  10  10        0.76        4.81      1.98 o 
  -6  11  10       21.11       30.54      4.29 o 
  -5  11  10       11.22        8.21      2.06 o 
  -4  11  10        0.73        1.10      1.49 o 
  -3  11  10        0.05        3.68      1.83 o 
  -2  11  10       33.88       46.19      4.11 o 
  -1  11  10        0.19       -0.18      1.78 o 
  -5  12  10        0.83        1.24      1.29 o 
  -4  12  10       11.81       12.03      2.26 o 
  -3  12  10        4.92        2.54      1.56 o 
  -2  12  10        0.02        1.68      1.55 o 
  -5  13  10       29.89       28.70      2.85 o 
  -4  13  10        2.12        1.42      1.08 o 
  -3  13  10       13.58       25.32      3.17 o 
  -2  13  10        0.15       -0.34      1.73 o 
  -5   0  11       18.33       19.88      4.79 o 
  -3   0  11       32.32       46.40      8.10 o 
  -5   1  11        1.04       -0.04      4.23 o 
  -4   1  11       49.57       49.37      9.21 o 
  -3   1  11       91.77      117.33      8.58 o 
  -2   1  11        0.26        9.23      3.35 o 
  -5   2  11        3.22        0.97      2.39 o 
  -4   2  11        3.65        4.73      3.87 o 
  -3   2  11        1.84        4.97      2.86 o 
  -2   2  11      121.17      157.05      9.63 o 
  -5   3  11        9.43        5.28      2.21 o 
  -4   3  11       27.71       33.53      4.55 o 
  -3   3  11       13.16       22.69      4.14 o 
  -5   4  11       30.48       32.32      4.55 o 
  -4   4  11        0.05        2.14      2.03 o 
  -3   4  11       41.58       37.69      4.93 o 
  -4   5  11       11.25        4.48      3.31 o 
  -3   5  11       17.62       19.64      3.88 o 
                                                 
